# Supplementary material for: Identifying potential biomarkers and therapeutic targets for dogs with sepsis using metabolomics and lipidomics analyses
Source: PLoS One. 2022 Jul 8;17(7):e0271137. doi: 10.1371/journal.pone.0271137 (PMC9269464; doi:10.1371/journal.pone.0271137)
Supplement: S2 Data — The file contains a series of curated lists of metabolites identified by C18 and HILIC analyses including putative diagnostic and prognostic biomarkers. (XLSX) [file pone.0271137.s002.xlsx]

## Sheet: C18 +ve
2-Phenylcyclopropylamine
6-Methylindole
Cathinone
2-Aminoindan-2-carboxylic acid
Quinoline
2_4_6-Trihydroxybenzophenone
Quinaldic acid
duazomycin
4-Vinylpyridine
4-Amino-3-fluorophenol
Loganetin
3-(1-Methyl-1H-pyrrol-2-yl)pyridine
8-Hydroxyquinoline
2-(Difluoromethyl)arginine
Indigo dye
Pyroquilon
5_6-Dihydroxy-3-methyl-2-oxo-1_2-dihydroquinoline
xestoquinone
Forchlorfenuron
4-[3-(5-Hydroxy-2,2-dimethyl-2H-chromen-6-yl)propanoyl]phenyl hydrogen sulfate
3-Indolepropionicacid
7-Methoxy-6-{(E)-2-[2-(7-methoxy-2-oxo-2H-chromen-6-yl)-1,4-dimethyl-3-cyclohexen-1-yl]vinyl}-2H-chromen-2-one
3-Amino-2-naphthoic acid
methyl isoquinoline-3-carboxylate
MFCD00143247
[Similar to: L-(+)-Citrulline; ΔMass: -0.0732 Da]
1-Methylnicotinamide
2444643WXK
cis-4-Hydroxy-D-proline
N-((4-AMINO-2-METHYL-5-PYRIMIDINYL)METHYL)FORMAMIDE
4-(allyloxy)-1,2-dihydroquinolin-2-one
5-Hydroxyindolepyruvate
4-(1,3-thiazol-2-yl)-6-(trifluoromethyl)pyrimidin-2-amine
7-Hydroxy-6-(3-oxobutyl)-2H-chromen-2-one
L-(+)-Citrulline
1-(4Z,7Z,10Z,13Z,16Z,19Z-docosahexaenoyl)-sn-glycero-3-phosphocholine
LysoPC(18:3(9Z,12Z,15Z))
Caffeic acid phenethyl ester
Pro-Hyp
Fasoracetam
3-Hydroxy-4-methylanthranilate
1-Pyrroline
alpha-Aspartyl-4-hydroxyproline
3-hydroxy-1H-quinolin-4-one
Methyl isonicotinate
1-Vinyl-2-pyrrolidone
LL8225000
Fidarestat
Octylphosphonic acid
Cytisine
L-Proline
LysoPC(20:5(5Z,8Z,11Z,14Z,17Z))
Guanidineaceticacid;Guanidoaceticacid
2-Oxo-delta3-4_5_5-trimethylcyclopentenylacetate
Indoleacrylicacid
LysoPC(22:5(7Z,10Z,13Z,16Z,19Z))
Nicotinic acid
1-Linoleoylglycerophosphocholine
Ethionine
1D-1-Guanidino-1-deoxy-3-dehydro-scyllo-inositol
NP-019992
5-Methoxyindoleacetate
THTA
4-Indolecarbaldehyde
Iomethin I-125
Benzoylagmatine
N5-Ethyl-L-glutamine
(4S)-4-Hydroxy-L-isoleucine
Imidazole acetic acid
DMBA
L-Methionine Sulfoxide
(2R_4S)-2_4-Diaminopentanoate
Tetramisole
Beclomethasone
2-Isopropenyl-10,10,12,12,15b,15c-hexamethyl-2,3,5,6,6a,7,9,9a,10,12,15,15b,15c,16,17,17a-hexadecahydro-4bH-chromeno[5',6':6,7]indeno[1,2-b]pyrano[4',3':3,4]cyclopenta[1,2-f]indole-3,4b-diol
Fluticasone
vinyl sulfide
N-(1H-Indol-3-ylcarbonyl)glycine
5-Phenylnicotinic acid
2-Methylthiazolidine
meclofenoxate
trans-3-Indoleacrylic acid
3-Methylsulfolene
1,5-Naphthalenediamine
Imafen
1-arachidonoyl-sn-glycero-3-phosphocholine
L-Tryptophan
2-methyl-2,3,4,5-tetrahydro-1,5-benzoxazepin-4-one
Thiourea
5-Methylcytosine
1-[(8Z,11Z,14Z)-icosatrienoyl]-sn-glycero-3-phosphocholine
Metobromuron
Rimoprogin
6-Methylquinoline
Fentrazamide
L-Arginine
threonine
Benfluorex
L-Leucine
LysoPC(22:4(7Z,10Z,13Z,16Z))
L-Pyroglutamic acid
Indole
D-Serine
Cyanohydroxy butene
DL-Glutamine
L-Tyrosine
3-(3,4-dihydroxyphenyl)propanoic acid
DL-Stachydrine
Phenol
D-1-Aminopropan-2-olO-phosphate
Valyl-4-hydroxyproline
1-Palmitoylglycerophosphocholine
Coumarin
Hexylamine
2,2,6,6-Tetramethyl-1-piperidinol (TEMPO)
PEG Diethylhexanoate n4
(1S,4R,5R,6R,6aS,9S,9aE,10aR)-1,5-Dihydroxy-9-(hydroxymethyl)-3-isopropyl-6,10a-dimethyl-1,2,4,5,6,6a,7,8,9,10a-decahydrodicyclopenta[a,d][8]annulen-4-yl alpha-D-glucopyranoside
N'1-(6-methylpyridazin-3-yl)-4-chlorobenzene-1-carbohydrazide
Sedanolide
Threonylserine
L-Histidinol
N-[(10Z)-3-sec-Butyl-7-isobutyl-5,8-dioxo-2-oxa-6,9-diazabicyclo[10.2.2]hexadeca-1(14),10,12,15-tetraen-4-yl]-1-methylprolinamide
S-Benzyl O-butyl S-ethyl phosphorodithioate
Scopolamine butylbromide
3712
Brassicanal A
2,4,6-Triisobutyl-1,3,5-dithiazinane
Citiolone
10-Hydroxydihydrosanguinarine
Mupirocin
1-(10-Butyryl-5,7-dihydroxy-8,8-dimethyl-2-oxo-7,8-dihydro-2H,6H-pyrano[3,2-g]chromen-4-yl)-2-propanyl hydrogen sulfate
7,8-didemethyl-8-hydroxy-5-deazariboflavin
(3S,3aR,4S,6aS,7E,10S,11E,13R,14S,15E,17aS)-13,14-Dihydroxy-3-(1H-indol-3-ylmethyl)-4,5,10,12-tetramethyl-3,3a,4,6a,9,10,13,14-octahydro-1H-cyclotrideca[d]isoindole-1,17(2H)-dione
S-Glutaryldihydrolipoamide
Pyrrolnitrin
Cytochalasin B
3,4,5-Trimethoxyphenol
Muscapurpurin
1-Methylguanine
4-O-(beta-L-Araf)-cis-L-Hyp
Nicotinuric acid
Choline
D-Isoleucyl-L-prolyl-L-tyrosyl-D-isoleucyl-L-leucine
5660
Spermidine
Terfenadine
L(-)-Carnitine
1-phenylpropane-1_2-dione
5'-S-Ethyl-5'-thioadenosine
(2R)-1-{[(2-Aminoethoxy)(hydroxy)phosphoryl]oxy}-3-hydroxy-2-propanyl (4Z,7Z,10Z,13Z,16Z)-4,7,10,13,16-docosapentaenoate
trihomomethionine
Uric acid
5-(N,N-Dimethylcarbamimidamido)-2-oxopentanoic acid
Coronene
4-[5-({6,7-Dimethoxy-8-[(6-methoxy-2-methyl-1-oxo-1,2,3,4-tetrahydro-7-isoquinolinyl)oxy]-2-methyl-1,2,3,4-tetrahydro-1-isoquinolinyl}methyl)-2-methoxyphenoxy]benzaldehyde
3',5'-Cyclic dAMP
Naphthalen-2-amine
2-[amino(3-chloroanilino)methylene]malononitrile
formyl-isoglutamine
ornithinoalanine
ARECOLINE
N-Nitrosoguvacoline
Imidazole lactic acid
D-Asparagine
2,5,7,8-Tetramethyl-6-oxo-2-[(3E,7E)-4,8,12-trimethyl-3,7,11-tridecatrien-1-yl]-2,3,4,6-tetrahydro-8aH-chromen-8a-yl
Decarbamoyloxysaxitoxin
Desoxycarbadox
Orthophosphate
Benzaldehyde
n-Butylidenephthalide
Ecgonine
Indole;1-Benzazole
Corylin
Serotonin O-Sulfate
1-Methylhistidine
3550536
4-Coumaroylshikimate
S-(2-Methylpropanoyl)-dihydrolipoamide
spiromustine
O-Acetylcarnitine
Isoprothiolane sulfoxide
N,N'-Diphenylguanidine
N-Acetylglutamine
Thiamin
delta(L-2-Aminoadipyl)-L-cysteinyl-D-valine
3'-Acetoxy-7',7a'-dimethyl-4-methylene-2-oxodecahydrospiro[furan-3,2'-inden]-4'-yl (2E)-3-(methylsulfanyl)acrylate
2-Amino-5-{[(4,5-dihydroxy-2-cyclopenten-1-yl)amino]methyl}-4H-pyrrolo[2,3-d]pyrimidin-4-on
(2_3-Dihydroxybenzoyl)adenylate
Creatine
(5Z_9E_14Z)-(8xi_11xi_12S)-8_11_12-Trihydroxyicosa-5_9_14-trienoate
pyroglutamylglycine
Cysteinylglycine(Cys-Gly)
5-guanidino-3-methyl-2-oxopentanoic acid
N1-Acetylspermidine
{(3R,4S)-1-(Cyclopropylcarbonyl)-3-[2-(4-phenyl-1-piperazinyl)ethyl]-4-piperidinyl}acetic acid
Lyngbyatoxin C
Androst-4-en-3-one
DA9185000

## Sheet: C18 -ve
N-(1,1-Dioxotetrahydro-1H-1λ6-thiophen-3-yl)-4-methoxybenzamide
4-Hydroxy-5-[4-hydroxy-3-(sulfooxy)phenyl]pentanoic acid
4-(3-Oxopropyl)phenyl hydrogen sulfate
4-tert-Amylphenol
Ferulic acid 4-sulfate
Hemigossypol
2-Hydroxy-5-vinylphenyl hydrogen sulfate
4-(2-Aminophenyl)-2_4-dioxobutanoate
3-(3-sulfooxyphenyl)propanoic acid
Linderalactone
methyl 5-vinylnicotinate
4-vinylphenol sulfate
Tuberonicacidglucoside
4-Hydroxy-5-(phenyl)-valeric acid-O-sulphate
N-Succinyl-LL-2_6-diaminoheptanedioate
Sinapinic acid-O-sulphate
Phenylacetaldehyde
Atrazine
[SThydroxy(2:0)]17_21-dihydroxypregn-4-ene-3_20-dione
3-hydroxy-1H-quinolin-4-one
2-(2-Carboxyethyl)-4-methyl-5-pentyl-3-furoic acid
methyl 3-[(2-cyano-3-ethoxy-3-oxoprop-1-enyl)amino]thiophene-2-carboxylate
3-Methyloxindole
(2E)-3-[4-(Sulfooxy)phenyl]acrylic acid
2,3-Dihydro-1-benzofuran-2-carboxylic acid
2-(2-Carboxyethyl)-5-hydroxyphenyl hexopyranosiduronic acid
2-(4-chlorobenzoyl)-3-[(3-oxo-1,3-dihydroisobenzofuran-5-yl)amino]acrylonitrile
4-[(2S)-5,7-Dihydroxy-4-oxo-3,4-dihydro-2H-chromen-2-yl]phenyl hydrogen sulfate
6,7-Dihydroxynaphthalene-2-sulfonamide
Pro-Hyp
(6aR_11aR)-3_9-Dihydroxypterocarpan
5-Hydroxyindole-3-acetic acid
2-[4-(Sulfooxy)phenyl]propanoic acid
N,N-Di(2-butyn-1-yl)-N'-cyclohexyl-N'-methyl-1,4-benzenedisulfonamide
Coniferylalcohol
4-(2-Carboxyethyl)-2-methoxyphenyl beta-D-glucopyranosiduronic acid
4,6-Dihydroxy-2-naphthalenesulfonic acid
CMPF
1,5-Dibutyl 2-deoxy-3-C-(methoxycarbonyl)pentarate
3-[3-Methoxy-4-(sulfooxy)phenyl]propanoic acid
Genipin
4-Isobutylbenzoicacid
2-Phenylethyl D-glucopyranoside
.ALPHA.-TOCOPHERONIC ACID
2-Oxovalericacid
2,2'-(Phenylimino)diethanol
N-Sulfanilyl-3,4-xylamide
Naphthalen-2-amine
(S)-beta-Methylindolepyruvate
Dodecyl sulfate
Indole-3-acrylic acid
4-Hydroxy-5-methoxy-4-[2-methyl-3-(3-methyl-2-buten-1-yl)-2-oxiranyl]-1-oxaspiro[2.5]octan-6-one
L-Ascorbic acid 2-sulfate
Chenodeoxyglycocholate
4-ethylphenylsulfonic acid
Etilevodopa
Hostmaniane
MFCD00272697
Propazine
1_6_6-Trimethyl-2_7-dioxabicyclo[3.2.2]nonan-3-one
6-(5-Hydroxy-2-methyl-4-oxo-1(4H)-pyridinyl)norleucine
7-oxoheptanoate
N-[3-(tert-butyl)-1-methyl-1H-pyrazol-5-yl]-N'-[4-(trifluoromethoxy)phenyl]urea
1-Naphthol
N-(1,3-benzodioxol-5-yl)-3,4,5-trimethoxybenzamide
9_12-Dioxododecanoicacid
2-{[4-(2,2-Dicyanovinyl)-3-methylphenyl](ethyl)amino}ethyl phenylcarbamate
8-(4-Sulfophenyl) octanoic acid
1,7-Dihydroxy-12-methyl-13-vinyl-2,10-dioxatetracyclo[5.4.1.1~8,11~.0~4,12~]tridecan-9-one
3-[(1E)-3-Oxo-1-propen-1-yl]phenyl hydrogen sulfate
Dimethyl 4-methyl-5-phenyl-1H-pyrrole-2,3-dicarboxylate
1,3-Adamantanediacetic acid
3'-hydroxyacetophenone;3-ACETYLPHENOL
9-Oxononanoicacid
2-(1,2-Dihydroxy-2-propanyl)-9-hydroxy-6,10-dimethylspiro[4.5]dec-6-en-8-one
5_6-Dihydroxy-3-methyl-2-oxo-1_2-dihydroquinoline
[ST(3:0)]estra-1_3_5(10)-triene-3_16alpha_17beta-triol16-D-glucuronide
CYCLO(-SER-TYR)
(3alpha,4beta,12xi)-3-Hydroxy-8-oxo-12,13-epoxytrichothec-9-ene-4,15-diyl diacetate
{4-[(Vinyloxy)methyl]cyclohexyl}methanol
(+/-)-6-Hydroxy-3-oxo-alpha-ionone
2-[(2-Chlorobenzyl)thio]-6-methylpyrimidin-4-ol
Ethanal tetramer
(Diethoxymethoxy)ethene
Plumbagin
Ethyl 5-oxohexanoate
Nalidixic Acid
10-HDA
Nipradilol
Ubiquinone-2(CoQ2)
Hydroxyzine
1,4-Dioxacyclotridecane-5,13-dione
Ethyl(R)-3-hydroxyhexanoate
o-Methylacetophenone
o-Toluidine
4-(hydroxymethyl)benzoic acid
4-Methylphenol
2-(acetylamino)-3-(1H-indol-3-yl)propanoic acid
2-Acetamidophenol
2-Hydroxyhippuric acid
2-Acetyl-5-hydroxyphenyl hydrogen sulfate
4-[(2-Isopropyl-5-methylcyclohexyl)oxy]-4-oxobutanoic acid
Tetrahydropalmatine
Allyl 5-methyl-2-oxo-1,3-dioxane-5-carboxylate
2-Bromo-1H-indole-3-carbaldehyde
3-(2,1,3-Benzothiadiazol-4-ylamino)-2-(2,2-dimethylpropanoyl)acrylonitrile
4-Hydroxymandelic acid
N-Acetyl-L-tyrosine
Phenylacetylglycine dimethylamide
4-Acetamidobenzoic acid
2-Bromostyrene
2-(beta-D-Glucosyl)-sn-glycerol
1MVR
N-Acetylornithine
3-Dehydro-2-deoxyecdysone
Methanesulfonicacid
2-linoleoyl-sn-glycero-3-phosphoethanolamine
Myristyl sulfate
Nonanal
3-Hydroxydecanoic acid
5,7-Dihydroxy-7-methyl-1,4a,5,6,7,7a-hexahydrocyclopenta[c]pyran-1-yl beta-D-glucopyranoside
5-Hydroxyconiferylalcohol
2-[(11Z,14Z)-icosadienoyl]-sn-glycero-3-phosphoethanolamine
9-Hydroxy-10-undecenoic acid
(1R,4S,4aS,8aS)-1-(Hydroxymethyl)-2,5,5,8a-tetramethyl-1,4,4a,5,6,7,8,8a-octahydro-1,4-naphthalenediol
1-(4-Chlorobenzyl)-4,6-dimethyl-2-oxo-1,2-dihydropyridine-3-carbonitrile
Indole;1-Benzazole
L-Formylkynurenine
(Vinyloxy)cyclohexane
DL-Tryptophan
5-Hydroxytryptophan
D-(-)-Glutamine
(2R)-3-{[(2-Aminoethoxy)(hydroxy)phosphoryl]oxy}-2-hydroxypropyl (7Z,10Z,13Z,16Z)-7,10,13,16-docosatetraenoate
Valepotriate
Azelaic acid
(2R)-1-{[(2-Aminoethoxy)(hydroxy)phosphoryl]oxy}-3-hydroxy-2-propanyl (11Z)-11-icosenoate
1-Oleoyl-2-hydroxy-sn-glycero-3-PE
(9S_10S)-9_10-Dihydroxyoctadecanoate
1-Stearoyl-2-hydroxy-sn-glycero-3-PE
Alternariolmethylether
PHA-543613
Isocitric acid
Orthophosphate
2_2'-Iminodipropanoate
β-D-Glucopyranuronic acid
D-Arabinonate
4-oxo-4-(4-toluidino)but-2-enoic acid
Artemetin
(R)-2-Hydroxyglutarate
N-Acetyl-DL-norvaline
7-Methylguanosine
N4-Acetylsulfadimethoxin
3-(2-naphthyl)-5-(trifluoromethyl)-1H-pyrazole
Sesamolinol
N-Nitrosoguvacoline
(2R_3S)-2_3-Dimethylmalate
6-Chloro-5-methyl-1H-1,2,3-benzotriazole
6-beta-Hydrocortisol
2,2'-(1,1-Cyclohexanediyl)diacetic acid
acetyl triethyl citrate
2-Dehydro-D-gluconate
(4S)-4-Hydroxy-L-isoleucine
10-hydroxydecanoicacid
3,3-Dimethyl-1,5-dioxacyclopentadecane-6,15-dione
5-amino-1-phenyl-1H-pyrazole-4-carbonitrile
4-Oxoproline
L-Phenylalanine
2-[6-(1H-benzo[d]imidazol-2-yl)-2-pyridyl]-1H-benzo[d]imidazole
D-erythro-Sphingosine1-phosphate
N-[(9-beta-D-ribofuranosylpurin-6-yl)carbamoyl]threonine
2-Hydroxy2-methylbutyricacid
Adipic acid
Sulfate
1-Methyl-6-phenyl-N-(sulfooxy)-1H-imidazo[4,5-b]pyridin-2-amine
Dodecanedioic acid
Ethyl myristate
N-[(7-Hydroxy-4-methyl-2-oxo-2H-chromen-8-yl)methyl]-N-methylglycine
4-Hydroxyphenylacetylglycine
L-Threonicacid
Succinyl proline
Methyl acetoacetate
Benzoylglucuronide(Benzoicacid)
(1S,2R,5S)-2-Isopropyl-5-methylcyclohexyl 3-oxobutanoate
Prostaglandin K1
(6R,8Z)-6-Hydroxy-3-oxo-8-tetradecenoic acid
AICA ribonucleotide
4-Imidazolone-5-propanoate
Icariside F2
val-glu
(-)-Menthylacetate
3-Oxododecanoicacid
Trimetaphosphate
(4S)-4_6-Dihydroxy-2_5-dioxohexanoate
Linoleic acid
(-)-Jasmonicacid
3-tert-Butyladipic acid
Cyclopentylacetic acid
formyl-isoglutamine
(R)-Lactate
NP-011548
3-Hydroxybutyric acid
Oleic acid
N-({(2R,3S,4R,5S)-3,4-Dihydroxy-5-[2-(isopropylamino)-2-oxoethyl]tetrahydro-2-furanyl}methyl)cyclopentanecarboxamide
Nonane-4_6-dione
CAPSO
3-O-β-D-Glucopyranosylandrographolide
N-Acetylneuraminic acid
N-[4-(5-Amino-2,2-dimethyl-4-oxo-3,4-dihydro-2H-chromen-6-yl)-1-hydroxy-4-oxo-2-butanyl]formamide
1,3-Cyclohexanedicarboxylic acid
Arachidonic acid
3-alpha-20-alpha-dihydroxy-5-beta-pregnane3-glucuronide
2-(4-Isopropyl-4-methyl-5-oxo-4,5-dihydro-1H-imidazol-2-yl)-4-methylbenzoic acid
RG5927903
3alpha_7alpha_12beta-Trihydroxy-5beta-cholanate
(2S)-2-{[1-(R)-Carboxyethyl]amino}pentanoate
10-Oxodecanoate
RI2735000
1-{[(3R,4S)-3-({5-[4-(2-Methyl-2-propanyl)phenyl]-1,2-oxazol-3-yl}methyl)-4-piperidinyl]acetyl}-4-piperidinecarboxamide
4-(5,6-Dihydroxy-6-methyl-1-hepten-2-yl)-1-methyl-1,2-cyclohexanediol
Prostaglandin F2?
N-({(2R,4S,5R)-5-[6-(3,4-Dimethoxyphenyl)-2-methyl-4-pyrimidinyl]-1-azabicyclo[2.2.2]oct-2-yl}methyl)cyclobutanecarboxamide
trp-glu
Geranyl 6-O-beta-D-xylopyranosyl-beta-D-glucopyranoside
3-Carboxy-1-methylpyridinium;N-Methylnicotinicacid
Trolox
Dibutyl malate
Phe-glu
(+/-)9,10-dihydroxy-12Z-octadecenoic acid
Uric acid
Gluconic acid
2,3-dinor Prostaglandin E1
Creatine
13,14-dihydro Prostaglandin E1
Beta-Alanine
gemeprost
Diginatin
2-Hydroxyphenethylamine
3360
Glutathione disulfide
3-Methyl-4-[2-(4-morpholinophenyl)hydrazono]-1-phenyl-4,5-dihydro-1H-pyrazol-5-one
methyl 5-{[2-(ethoxycarbonyl)-3-oxohex-1-enyl]amino}-2-furoate
N-({(2R,3S,4R,5S)-5-[2-(2,3-Dihydro-1H-indol-1-yl)-2-oxoethyl]-3,4-dihydroxytetrahydro-2-furanyl}methyl)benzamide
4-hydroxy-4-methyl-2-pentanone
Hexyl fumarate
{4-Ethyl-6-[(3E)-2-ethyl-3-hexen-1-yl]-6-methyl-1,2-dioxan-3-yl}acetic acid
N-(1-adamantyl)-N'-(2,2-diethoxyethyl)thiourea
3165
N-({(2R,3S,4R,5S)-3,4-Dihydroxy-5-[2-(isopropylamino)-2-oxoethyl]tetrahydro-2-furanyl}methyl)cyclopropanecarboxamide
1,4-Dioxacyclotetradecane-5,14-dione
3-Hydroxytetradecanedioic acid
2-[4-(tert-butyl)-2,3-dihydro-1,3-thiazol-2-yliden]-3-oxobutanenitrile
(+/-)8-HEPE
Ecdysone
Kanokoside B
Suberic acid
Bis(2-ethylhexyl) 2-butenedioate
4-Oxo-2-azetidinyl acetate
3,8,9-trihydroxy-10-propyl-3,4,5,8,9,10-hexahydro-2H-oxecin-2-one
Hexadecanedioic acid
1,5-Bis[2-(bicyclo[2.2.1]hept-5-en-2-yl)ethyl]-1,1,3,3,5,5-hexamethyltrisiloxane
7440
2-(2-Carboxyethyl)-2,5,7,8-tetramethyl-3,4-dihydro-2H-chromen-6-yl hexopyranosiduronic acid
(10E,15Z)-9,12,13-Trihydroxy-10,15-octadecadienoic acid
(14R)-3beta,5,6beta,10,16-pentahydroxygrayanotoxan-14-yl acetate
?-Muricholic Acid
Indoxyl-beta-D-glucuronide
2389
Octanoylglucuronide
Lusitanicoside
2-(ethylthio)-6-methyl-5-(2-methylallyl)pyrimidin-4-ol
Cholicacidglucuronide
(25S)-5&beta;-spirostan-3&beta;-ol3-O-&beta;-D-glucoside
NP-007966
[SThydroxy_ox]7alpha_12alpha-Dihydroxy-3-oxochol-4-en-24-oicAcid
Heptopyranosides
3-Hydroxypicolinicacid
Benzoyl-beta-D-glucoside
SpinasaponinA
5-[3-(ethoxycarbonyl)-4-piperidinoanilino]-3,3-dimethyl-5-oxopentanoic acid
4,15-Diacetoxy-3-hydroxy-12,13-epoxytrichothec-9-en-8-yl 3-hydroxy-3-methylbutanoate
(-)-Camphanic acid
n-heptanoic acid
[Similar to: Methyl (3Z)-4-(2-{[(1S,2S,3S,5R)-5-(1,3-dihydroxy-2-propanyl)-3-{2-[(3Z)-3-ethylidene-2-(β-D-glucopyranosyloxy)-5-(methoxycarbonyl)-3,4-dihydro-2H-pyran-4-yl]acetoxy}-2-methylcyclopentyl]methoxy}-2-oxoethyl)-3-ethylidene-2-(β-D-glucopyranosyloxy)-3,4-dihydro-2H-pyran-5-carboxylate; ΔMass: -548.1751 Da]
2-Hydroxy-4-(4-hydroxyphenyl)butanoic acid
N1-[4-(trifluoromethoxy)phenyl]-1-(2-hydroxyethyl)hydrazine-1-carbothioamide
Triethyl citrate
[SThydrox]N-(3alpha-hydroxy-5beta-cholan-24-oyl)-glycine3-sulfate
Glycocholic acid
[FAoxo(12:0)]12-oxo-10E-dodecenoicacid
Vulvic acid
3082
Tetrahydroaldosterone-3-glucuronide
Dibutyl ethylmalonate
2,4-dihydroxyheptadec-16-ynyl acetate
Loganate
4_21-Dehydrogeissoschizine
5-({[(2R,4S,5R)-5-(6-Cyclopentyl-2-methyl-4-pyrimidinyl)-1-azabicyclo[2.2.2]oct-2-yl]methyl}amino)-5-oxopentanoic acid
2-Butoxyethanol acetate
ProstaglandinF1a
3alpha_12alpha-Dihydroxy-7-oxo-5beta-cholanate
3,5-Dicyclohexyl-3,5-bis[(dimethylsilyl)oxy]-1,1,7,7-tetramethyltetrasiloxane
Cholestane-3-7-12-25-tetrol-3-glucuronide
N-[(1S,3aS,5S,7aR)-5-Hydroxy-7a-{3-[4-(2-methoxyphenyl)-1-piperazinyl]-3-oxopropyl}-3,3,5-trimethyloctahydro-1H-inden-1-yl]nicotinamide
Oxydiethan-2,1-diyldiacetat
1,3-Dihydroxy-2-propanyl (9Z)-9-tetradecenoate
Tetradecanedioic acid
8-Hydroxyhexadecanedioic acid
13,14-Dihydro-15-keto-tetranor prostaglandin F1α
[Similar to: NP-019848; ΔMass: 0.9968 Da]
N-[3-(2,6-dimethylmorpholino)propyl]-2,3,4,5,6-pentamethylbenzenesulfonamide
11-beta-hydroxyandrosterone-3-glucuronide
[FA(18:3)]13S-hydroperoxy-9Z_11E_14Z-octadecatrienoicacid
O-nonanoylcarnitine
δ-Gluconic acid δ-lactone
Cortolone-3-glucuronide
10_16-Dihydroxyhexadecanoicacid
Dibutyl phthalate
CuracinA
13,14-dihydro-15-keto-tetranor Prostaglandin D2
14,18-Dihydroxy-12-oxo-9,13,15-octadecatrienoic acid
(R)-10-Hydroxystearate
4-Hydroxy-5-(2-hydroxy-2-propanyl)-2-methylbicyclo[3.1.0]hex-2-yl hexopyranoside
Hexadecanedioic acid mono-L-carnitine ester
1-(4-Hydroxy-3-methoxyphenyl)-3,5-decanediyl diacetate
8-Iso-15-keto-prostaglandin-F2β
1,3-Bis(3-(2,3-epoxypropoxy)propyl)tetramethyldisiloxane
NP-001596
(10E,12E,14E)-16-Hydroxy-9-oxo-10,12,14-octadecatrienoic acid
10-Deoxymethymycin
13,14-Dihydro-15-keto Prostaglandin A2
20-Hydroxy-(5Z,8Z,11Z,14Z)-eicosatetraenoic acid
(15Z)-9,12,13-Trihydroxy-15-octadecenoic acid
13(S)-HOTrE
[Similar to: N'-(4-chlorophenyl)-4-ethylbenzohydrazide; ΔMass: 0.0538 Da]
(±)9-HpODE
NP-008993
16,17-Dihydroxykauran-18-oic acid
Dihydroergotoxine mesylate
hemea
Juniperic acid
3-oxopalmitic acid
3-(alpha-L-Arabinofuranosyloxy)pimara-8(14),15-dien-12-yl 6-deoxy-beta-D-galactopyranoside
(+/-)12(13)-DiHOME
2',3'-Dideoxyinosine
Corchorifatty acid F
16-Heptadecyne-1,2,4-triol
1,3-Diphenylpropyl hydrogen sulfate
19(R)-hydroxy Prostaglandin A2
(3E)-4-(2-Carboxyphenyl)-2-oxobut-3-enoate

## Sheet: C18 combined
2-Phenylcyclopropylamine
6-Methylindole
Cathinone
2-Aminoindan-2-carboxylic acid
Quinoline
2_4_6-Trihydroxybenzophenone
Quinaldic acid
duazomycin
4-Vinylpyridine
4-Amino-3-fluorophenol
Loganetin
3-(1-Methyl-1H-pyrrol-2-yl)pyridine
8-Hydroxyquinoline
2-(Difluoromethyl)arginine
Indigo dye
Pyroquilon
5_6-Dihydroxy-3-methyl-2-oxo-1_2-dihydroquinoline
xestoquinone
Forchlorfenuron
4-[3-(5-Hydroxy-2,2-dimethyl-2H-chromen-6-yl)propanoyl]phenyl hydrogen sulfate
3-Indolepropionicacid
7-Methoxy-6-{(E)-2-[2-(7-methoxy-2-oxo-2H-chromen-6-yl)-1,4-dimethyl-3-cyclohexen-1-yl]vinyl}-2H-chromen-2-one
3-Amino-2-naphthoic acid
methyl isoquinoline-3-carboxylate
MFCD00143247
[Similar to: L-(+)-Citrulline; ΔMass: -0.0732 Da]
1-Methylnicotinamide
2444643WXK
cis-4-Hydroxy-D-proline
N-((4-AMINO-2-METHYL-5-PYRIMIDINYL)METHYL)FORMAMIDE
4-(allyloxy)-1,2-dihydroquinolin-2-one
5-Hydroxyindolepyruvate
4-(1,3-thiazol-2-yl)-6-(trifluoromethyl)pyrimidin-2-amine
7-Hydroxy-6-(3-oxobutyl)-2H-chromen-2-one
L-(+)-Citrulline
1-(4Z,7Z,10Z,13Z,16Z,19Z-docosahexaenoyl)-sn-glycero-3-phosphocholine
LysoPC(18:3(9Z,12Z,15Z))
Caffeic acid phenethyl ester
Pro-Hyp
Fasoracetam
3-Hydroxy-4-methylanthranilate
1-Pyrroline
alpha-Aspartyl-4-hydroxyproline
3-hydroxy-1H-quinolin-4-one
Methyl isonicotinate
1-Vinyl-2-pyrrolidone
LL8225000
Fidarestat
Octylphosphonic acid
Cytisine
L-Proline
LysoPC(20:5(5Z,8Z,11Z,14Z,17Z))
Guanidineaceticacid;Guanidoaceticacid
2-Oxo-delta3-4_5_5-trimethylcyclopentenylacetate
Indoleacrylicacid
LysoPC(22:5(7Z,10Z,13Z,16Z,19Z))
Nicotinic acid
1-Linoleoylglycerophosphocholine
Ethionine
1D-1-Guanidino-1-deoxy-3-dehydro-scyllo-inositol
NP-019992
5-Methoxyindoleacetate
THTA
4-Indolecarbaldehyde
Iomethin I-125
Benzoylagmatine
N5-Ethyl-L-glutamine
(4S)-4-Hydroxy-L-isoleucine
Imidazole acetic acid
DMBA
L-Methionine Sulfoxide
(2R_4S)-2_4-Diaminopentanoate
Tetramisole
Beclomethasone
2-Isopropenyl-10,10,12,12,15b,15c-hexamethyl-2,3,5,6,6a,7,9,9a,10,12,15,15b,15c,16,17,17a-hexadecahydro-4bH-chromeno[5',6':6,7]indeno[1,2-b]pyrano[4',3':3,4]cyclopenta[1,2-f]indole-3,4b-diol
Fluticasone
vinyl sulfide
N-(1H-Indol-3-ylcarbonyl)glycine
5-Phenylnicotinic acid
2-Methylthiazolidine
meclofenoxate
trans-3-Indoleacrylic acid
3-Methylsulfolene
1,5-Naphthalenediamine
Imafen
1-arachidonoyl-sn-glycero-3-phosphocholine
L-Tryptophan
2-methyl-2,3,4,5-tetrahydro-1,5-benzoxazepin-4-one
Thiourea
5-Methylcytosine
1-[(8Z,11Z,14Z)-icosatrienoyl]-sn-glycero-3-phosphocholine
Metobromuron
Rimoprogin
6-Methylquinoline
Fentrazamide
L-Arginine
threonine
Benfluorex
L-Leucine
LysoPC(22:4(7Z,10Z,13Z,16Z))
L-Pyroglutamic acid
Indole
D-Serine
Cyanohydroxy butene
DL-Glutamine
L-Tyrosine
3-(3,4-dihydroxyphenyl)propanoic acid
DL-Stachydrine
Phenol
D-1-Aminopropan-2-olO-phosphate
Valyl-4-hydroxyproline
1-Palmitoylglycerophosphocholine
Coumarin
Hexylamine
2,2,6,6-Tetramethyl-1-piperidinol (TEMPO)
PEG Diethylhexanoate n4
(1S,4R,5R,6R,6aS,9S,9aE,10aR)-1,5-Dihydroxy-9-(hydroxymethyl)-3-isopropyl-6,10a-dimethyl-1,2,4,5,6,6a,7,8,9,10a-decahydrodicyclopenta[a,d][8]annulen-4-yl alpha-D-glucopyranoside
N'1-(6-methylpyridazin-3-yl)-4-chlorobenzene-1-carbohydrazide
Sedanolide
Threonylserine
L-Histidinol
N-[(10Z)-3-sec-Butyl-7-isobutyl-5,8-dioxo-2-oxa-6,9-diazabicyclo[10.2.2]hexadeca-1(14),10,12,15-tetraen-4-yl]-1-methylprolinamide
S-Benzyl O-butyl S-ethyl phosphorodithioate
Scopolamine butylbromide
3712
Brassicanal A
2,4,6-Triisobutyl-1,3,5-dithiazinane
Citiolone
10-Hydroxydihydrosanguinarine
Mupirocin
1-(10-Butyryl-5,7-dihydroxy-8,8-dimethyl-2-oxo-7,8-dihydro-2H,6H-pyrano[3,2-g]chromen-4-yl)-2-propanyl hydrogen sulfate
7,8-didemethyl-8-hydroxy-5-deazariboflavin
(3S,3aR,4S,6aS,7E,10S,11E,13R,14S,15E,17aS)-13,14-Dihydroxy-3-(1H-indol-3-ylmethyl)-4,5,10,12-tetramethyl-3,3a,4,6a,9,10,13,14-octahydro-1H-cyclotrideca[d]isoindole-1,17(2H)-dione
S-Glutaryldihydrolipoamide
Pyrrolnitrin
Cytochalasin B
3,4,5-Trimethoxyphenol
Muscapurpurin
1-Methylguanine
4-O-(beta-L-Araf)-cis-L-Hyp
Nicotinuric acid
Choline
D-Isoleucyl-L-prolyl-L-tyrosyl-D-isoleucyl-L-leucine
5660
Spermidine
Terfenadine
L(-)-Carnitine
1-phenylpropane-1_2-dione
5'-S-Ethyl-5'-thioadenosine
(2R)-1-{[(2-Aminoethoxy)(hydroxy)phosphoryl]oxy}-3-hydroxy-2-propanyl (4Z,7Z,10Z,13Z,16Z)-4,7,10,13,16-docosapentaenoate
trihomomethionine
Uric acid
5-(N,N-Dimethylcarbamimidamido)-2-oxopentanoic acid
Coronene
4-[5-({6,7-Dimethoxy-8-[(6-methoxy-2-methyl-1-oxo-1,2,3,4-tetrahydro-7-isoquinolinyl)oxy]-2-methyl-1,2,3,4-tetrahydro-1-isoquinolinyl}methyl)-2-methoxyphenoxy]benzaldehyde
3',5'-Cyclic dAMP
Naphthalen-2-amine
2-[amino(3-chloroanilino)methylene]malononitrile
formyl-isoglutamine
ornithinoalanine
ARECOLINE
N-Nitrosoguvacoline
Imidazole lactic acid
D-Asparagine
2,5,7,8-Tetramethyl-6-oxo-2-[(3E,7E)-4,8,12-trimethyl-3,7,11-tridecatrien-1-yl]-2,3,4,6-tetrahydro-8aH-chromen-8a-yl
Decarbamoyloxysaxitoxin
Desoxycarbadox
Orthophosphate
Benzaldehyde
n-Butylidenephthalide
Ecgonine
Indole;1-Benzazole
Corylin
Serotonin O-Sulfate
1-Methylhistidine
3550536
4-Coumaroylshikimate
S-(2-Methylpropanoyl)-dihydrolipoamide
spiromustine
O-Acetylcarnitine
Isoprothiolane sulfoxide
N,N'-Diphenylguanidine
N-Acetylglutamine
Thiamin
delta(L-2-Aminoadipyl)-L-cysteinyl-D-valine
3'-Acetoxy-7',7a'-dimethyl-4-methylene-2-oxodecahydrospiro[furan-3,2'-inden]-4'-yl (2E)-3-(methylsulfanyl)acrylate
2-Amino-5-{[(4,5-dihydroxy-2-cyclopenten-1-yl)amino]methyl}-4H-pyrrolo[2,3-d]pyrimidin-4-on
(2_3-Dihydroxybenzoyl)adenylate
Creatine
(5Z_9E_14Z)-(8xi_11xi_12S)-8_11_12-Trihydroxyicosa-5_9_14-trienoate
pyroglutamylglycine
Cysteinylglycine(Cys-Gly)
5-guanidino-3-methyl-2-oxopentanoic acid
N1-Acetylspermidine
{(3R,4S)-1-(Cyclopropylcarbonyl)-3-[2-(4-phenyl-1-piperazinyl)ethyl]-4-piperidinyl}acetic acid
Lyngbyatoxin C
Androst-4-en-3-one
DA9185000
N-(1,1-Dioxotetrahydro-1H-1λ6-thiophen-3-yl)-4-methoxybenzamide
4-Hydroxy-5-[4-hydroxy-3-(sulfooxy)phenyl]pentanoic acid
4-(3-Oxopropyl)phenyl hydrogen sulfate
4-tert-Amylphenol
Ferulic acid 4-sulfate
Hemigossypol
2-Hydroxy-5-vinylphenyl hydrogen sulfate
4-(2-Aminophenyl)-2_4-dioxobutanoate
3-(3-sulfooxyphenyl)propanoic acid
Linderalactone
methyl 5-vinylnicotinate
4-vinylphenol sulfate
Tuberonicacidglucoside
4-Hydroxy-5-(phenyl)-valeric acid-O-sulphate
N-Succinyl-LL-2_6-diaminoheptanedioate
Sinapinic acid-O-sulphate
Phenylacetaldehyde
Atrazine
[SThydroxy(2:0)]17_21-dihydroxypregn-4-ene-3_20-dione
2-(2-Carboxyethyl)-4-methyl-5-pentyl-3-furoic acid
methyl 3-[(2-cyano-3-ethoxy-3-oxoprop-1-enyl)amino]thiophene-2-carboxylate
3-Methyloxindole
(2E)-3-[4-(Sulfooxy)phenyl]acrylic acid
2,3-Dihydro-1-benzofuran-2-carboxylic acid
2-(2-Carboxyethyl)-5-hydroxyphenyl hexopyranosiduronic acid
2-(4-chlorobenzoyl)-3-[(3-oxo-1,3-dihydroisobenzofuran-5-yl)amino]acrylonitrile
4-[(2S)-5,7-Dihydroxy-4-oxo-3,4-dihydro-2H-chromen-2-yl]phenyl hydrogen sulfate
6,7-Dihydroxynaphthalene-2-sulfonamide
(6aR_11aR)-3_9-Dihydroxypterocarpan
5-Hydroxyindole-3-acetic acid
2-[4-(Sulfooxy)phenyl]propanoic acid
N,N-Di(2-butyn-1-yl)-N'-cyclohexyl-N'-methyl-1,4-benzenedisulfonamide
Coniferylalcohol
4-(2-Carboxyethyl)-2-methoxyphenyl beta-D-glucopyranosiduronic acid
4,6-Dihydroxy-2-naphthalenesulfonic acid
CMPF
1,5-Dibutyl 2-deoxy-3-C-(methoxycarbonyl)pentarate
3-[3-Methoxy-4-(sulfooxy)phenyl]propanoic acid
Genipin
4-Isobutylbenzoicacid
2-Phenylethyl D-glucopyranoside
.ALPHA.-TOCOPHERONIC ACID
2-Oxovalericacid
2,2'-(Phenylimino)diethanol
N-Sulfanilyl-3,4-xylamide
(S)-beta-Methylindolepyruvate
Dodecyl sulfate
Indole-3-acrylic acid
4-Hydroxy-5-methoxy-4-[2-methyl-3-(3-methyl-2-buten-1-yl)-2-oxiranyl]-1-oxaspiro[2.5]octan-6-one
L-Ascorbic acid 2-sulfate
Chenodeoxyglycocholate
4-ethylphenylsulfonic acid
Etilevodopa
Hostmaniane
MFCD00272697
Propazine
1_6_6-Trimethyl-2_7-dioxabicyclo[3.2.2]nonan-3-one
6-(5-Hydroxy-2-methyl-4-oxo-1(4H)-pyridinyl)norleucine
7-oxoheptanoate
N-[3-(tert-butyl)-1-methyl-1H-pyrazol-5-yl]-N'-[4-(trifluoromethoxy)phenyl]urea
1-Naphthol
N-(1,3-benzodioxol-5-yl)-3,4,5-trimethoxybenzamide
9_12-Dioxododecanoicacid
2-{[4-(2,2-Dicyanovinyl)-3-methylphenyl](ethyl)amino}ethyl phenylcarbamate
8-(4-Sulfophenyl) octanoic acid
1,7-Dihydroxy-12-methyl-13-vinyl-2,10-dioxatetracyclo[5.4.1.1~8,11~.0~4,12~]tridecan-9-one
3-[(1E)-3-Oxo-1-propen-1-yl]phenyl hydrogen sulfate
Dimethyl 4-methyl-5-phenyl-1H-pyrrole-2,3-dicarboxylate
1,3-Adamantanediacetic acid
3'-hydroxyacetophenone;3-ACETYLPHENOL
9-Oxononanoicacid
2-(1,2-Dihydroxy-2-propanyl)-9-hydroxy-6,10-dimethylspiro[4.5]dec-6-en-8-one
[ST(3:0)]estra-1_3_5(10)-triene-3_16alpha_17beta-triol16-D-glucuronide
CYCLO(-SER-TYR)
(3alpha,4beta,12xi)-3-Hydroxy-8-oxo-12,13-epoxytrichothec-9-ene-4,15-diyl diacetate
{4-[(Vinyloxy)methyl]cyclohexyl}methanol
(+/-)-6-Hydroxy-3-oxo-alpha-ionone
2-[(2-Chlorobenzyl)thio]-6-methylpyrimidin-4-ol
Ethanal tetramer
(Diethoxymethoxy)ethene
Plumbagin
Ethyl 5-oxohexanoate
Nalidixic Acid
10-HDA
Nipradilol
Ubiquinone-2(CoQ2)
Hydroxyzine
1,4-Dioxacyclotridecane-5,13-dione
Ethyl(R)-3-hydroxyhexanoate
o-Methylacetophenone
o-Toluidine
4-(hydroxymethyl)benzoic acid
4-Methylphenol
2-(acetylamino)-3-(1H-indol-3-yl)propanoic acid
2-Acetamidophenol
2-Hydroxyhippuric acid
2-Acetyl-5-hydroxyphenyl hydrogen sulfate
4-[(2-Isopropyl-5-methylcyclohexyl)oxy]-4-oxobutanoic acid
Tetrahydropalmatine
Allyl 5-methyl-2-oxo-1,3-dioxane-5-carboxylate
2-Bromo-1H-indole-3-carbaldehyde
3-(2,1,3-Benzothiadiazol-4-ylamino)-2-(2,2-dimethylpropanoyl)acrylonitrile
4-Hydroxymandelic acid
N-Acetyl-L-tyrosine
Phenylacetylglycine dimethylamide
4-Acetamidobenzoic acid
2-Bromostyrene
2-(beta-D-Glucosyl)-sn-glycerol
1MVR
N-Acetylornithine
3-Dehydro-2-deoxyecdysone
Methanesulfonicacid
2-linoleoyl-sn-glycero-3-phosphoethanolamine
Myristyl sulfate
Nonanal
3-Hydroxydecanoic acid
5,7-Dihydroxy-7-methyl-1,4a,5,6,7,7a-hexahydrocyclopenta[c]pyran-1-yl beta-D-glucopyranoside
5-Hydroxyconiferylalcohol
2-[(11Z,14Z)-icosadienoyl]-sn-glycero-3-phosphoethanolamine
9-Hydroxy-10-undecenoic acid
(1R,4S,4aS,8aS)-1-(Hydroxymethyl)-2,5,5,8a-tetramethyl-1,4,4a,5,6,7,8,8a-octahydro-1,4-naphthalenediol
1-(4-Chlorobenzyl)-4,6-dimethyl-2-oxo-1,2-dihydropyridine-3-carbonitrile
L-Formylkynurenine
(Vinyloxy)cyclohexane
DL-Tryptophan
5-Hydroxytryptophan
D-(-)-Glutamine
(2R)-3-{[(2-Aminoethoxy)(hydroxy)phosphoryl]oxy}-2-hydroxypropyl (7Z,10Z,13Z,16Z)-7,10,13,16-docosatetraenoate
Valepotriate
Azelaic acid
(2R)-1-{[(2-Aminoethoxy)(hydroxy)phosphoryl]oxy}-3-hydroxy-2-propanyl (11Z)-11-icosenoate
1-Oleoyl-2-hydroxy-sn-glycero-3-PE
(9S_10S)-9_10-Dihydroxyoctadecanoate
1-Stearoyl-2-hydroxy-sn-glycero-3-PE
Alternariolmethylether
PHA-543613
Isocitric acid
2_2'-Iminodipropanoate
β-D-Glucopyranuronic acid
D-Arabinonate
4-oxo-4-(4-toluidino)but-2-enoic acid
Artemetin
(R)-2-Hydroxyglutarate
N-Acetyl-DL-norvaline
7-Methylguanosine
N4-Acetylsulfadimethoxin
3-(2-naphthyl)-5-(trifluoromethyl)-1H-pyrazole
Sesamolinol
(2R_3S)-2_3-Dimethylmalate
6-Chloro-5-methyl-1H-1,2,3-benzotriazole
6-beta-Hydrocortisol
2,2'-(1,1-Cyclohexanediyl)diacetic acid
acetyl triethyl citrate
2-Dehydro-D-gluconate
10-hydroxydecanoicacid
3,3-Dimethyl-1,5-dioxacyclopentadecane-6,15-dione
5-amino-1-phenyl-1H-pyrazole-4-carbonitrile
4-Oxoproline
L-Phenylalanine
2-[6-(1H-benzo[d]imidazol-2-yl)-2-pyridyl]-1H-benzo[d]imidazole
D-erythro-Sphingosine1-phosphate
N-[(9-beta-D-ribofuranosylpurin-6-yl)carbamoyl]threonine
2-Hydroxy2-methylbutyricacid
Adipic acid
Sulfate
1-Methyl-6-phenyl-N-(sulfooxy)-1H-imidazo[4,5-b]pyridin-2-amine
Dodecanedioic acid
Ethyl myristate
N-[(7-Hydroxy-4-methyl-2-oxo-2H-chromen-8-yl)methyl]-N-methylglycine
4-Hydroxyphenylacetylglycine
L-Threonicacid
Succinyl proline
Methyl acetoacetate
Benzoylglucuronide(Benzoicacid)
(1S,2R,5S)-2-Isopropyl-5-methylcyclohexyl 3-oxobutanoate
Prostaglandin K1
(6R,8Z)-6-Hydroxy-3-oxo-8-tetradecenoic acid
AICA ribonucleotide
4-Imidazolone-5-propanoate
Icariside F2
val-glu
(-)-Menthylacetate
3-Oxododecanoicacid
Trimetaphosphate
(4S)-4_6-Dihydroxy-2_5-dioxohexanoate
Linoleic acid
(-)-Jasmonicacid
3-tert-Butyladipic acid
Cyclopentylacetic acid
(R)-Lactate
NP-011548
3-Hydroxybutyric acid
Oleic acid
N-({(2R,3S,4R,5S)-3,4-Dihydroxy-5-[2-(isopropylamino)-2-oxoethyl]tetrahydro-2-furanyl}methyl)cyclopentanecarboxamide
Nonane-4_6-dione
CAPSO
3-O-β-D-Glucopyranosylandrographolide
N-Acetylneuraminic acid
N-[4-(5-Amino-2,2-dimethyl-4-oxo-3,4-dihydro-2H-chromen-6-yl)-1-hydroxy-4-oxo-2-butanyl]formamide
1,3-Cyclohexanedicarboxylic acid
Arachidonic acid
3-alpha-20-alpha-dihydroxy-5-beta-pregnane3-glucuronide
2-(4-Isopropyl-4-methyl-5-oxo-4,5-dihydro-1H-imidazol-2-yl)-4-methylbenzoic acid
RG5927903
3alpha_7alpha_12beta-Trihydroxy-5beta-cholanate
(2S)-2-{[1-(R)-Carboxyethyl]amino}pentanoate
10-Oxodecanoate
RI2735000
1-{[(3R,4S)-3-({5-[4-(2-Methyl-2-propanyl)phenyl]-1,2-oxazol-3-yl}methyl)-4-piperidinyl]acetyl}-4-piperidinecarboxamide
4-(5,6-Dihydroxy-6-methyl-1-hepten-2-yl)-1-methyl-1,2-cyclohexanediol
Prostaglandin F2?
N-({(2R,4S,5R)-5-[6-(3,4-Dimethoxyphenyl)-2-methyl-4-pyrimidinyl]-1-azabicyclo[2.2.2]oct-2-yl}methyl)cyclobutanecarboxamide
trp-glu
Geranyl 6-O-beta-D-xylopyranosyl-beta-D-glucopyranoside
3-Carboxy-1-methylpyridinium;N-Methylnicotinicacid
Trolox
Dibutyl malate
Phe-glu
(+/-)9,10-dihydroxy-12Z-octadecenoic acid
Gluconic acid
2,3-dinor Prostaglandin E1
13,14-dihydro Prostaglandin E1
Beta-Alanine
gemeprost
Diginatin
2-Hydroxyphenethylamine
3360
Glutathione disulfide
3-Methyl-4-[2-(4-morpholinophenyl)hydrazono]-1-phenyl-4,5-dihydro-1H-pyrazol-5-one
methyl 5-{[2-(ethoxycarbonyl)-3-oxohex-1-enyl]amino}-2-furoate
N-({(2R,3S,4R,5S)-5-[2-(2,3-Dihydro-1H-indol-1-yl)-2-oxoethyl]-3,4-dihydroxytetrahydro-2-furanyl}methyl)benzamide
4-hydroxy-4-methyl-2-pentanone
Hexyl fumarate
{4-Ethyl-6-[(3E)-2-ethyl-3-hexen-1-yl]-6-methyl-1,2-dioxan-3-yl}acetic acid
N-(1-adamantyl)-N'-(2,2-diethoxyethyl)thiourea
3165
N-({(2R,3S,4R,5S)-3,4-Dihydroxy-5-[2-(isopropylamino)-2-oxoethyl]tetrahydro-2-furanyl}methyl)cyclopropanecarboxamide
1,4-Dioxacyclotetradecane-5,14-dione
3-Hydroxytetradecanedioic acid
2-[4-(tert-butyl)-2,3-dihydro-1,3-thiazol-2-yliden]-3-oxobutanenitrile
(+/-)8-HEPE
Ecdysone
Kanokoside B
Suberic acid
Bis(2-ethylhexyl) 2-butenedioate
4-Oxo-2-azetidinyl acetate
3,8,9-trihydroxy-10-propyl-3,4,5,8,9,10-hexahydro-2H-oxecin-2-one
Hexadecanedioic acid
1,5-Bis[2-(bicyclo[2.2.1]hept-5-en-2-yl)ethyl]-1,1,3,3,5,5-hexamethyltrisiloxane
7440
2-(2-Carboxyethyl)-2,5,7,8-tetramethyl-3,4-dihydro-2H-chromen-6-yl hexopyranosiduronic acid
(10E,15Z)-9,12,13-Trihydroxy-10,15-octadecadienoic acid
(14R)-3beta,5,6beta,10,16-pentahydroxygrayanotoxan-14-yl acetate
?-Muricholic Acid
Indoxyl-beta-D-glucuronide
2389
Octanoylglucuronide
Lusitanicoside
2-(ethylthio)-6-methyl-5-(2-methylallyl)pyrimidin-4-ol
Cholicacidglucuronide
(25S)-5&beta;-spirostan-3&beta;-ol3-O-&beta;-D-glucoside
NP-007966
[SThydroxy_ox]7alpha_12alpha-Dihydroxy-3-oxochol-4-en-24-oicAcid
Heptopyranosides
3-Hydroxypicolinicacid
Benzoyl-beta-D-glucoside
SpinasaponinA
5-[3-(ethoxycarbonyl)-4-piperidinoanilino]-3,3-dimethyl-5-oxopentanoic acid
4,15-Diacetoxy-3-hydroxy-12,13-epoxytrichothec-9-en-8-yl 3-hydroxy-3-methylbutanoate
(-)-Camphanic acid
n-heptanoic acid
[Similar to: Methyl (3Z)-4-(2-{[(1S,2S,3S,5R)-5-(1,3-dihydroxy-2-propanyl)-3-{2-[(3Z)-3-ethylidene-2-(β-D-glucopyranosyloxy)-5-(methoxycarbonyl)-3,4-dihydro-2H-pyran-4-yl]acetoxy}-2-methylcyclopentyl]methoxy}-2-oxoethyl)-3-ethylidene-2-(β-D-glucopyranosyloxy)-3,4-dihydro-2H-pyran-5-carboxylate; ΔMass: -548.1751 Da]
2-Hydroxy-4-(4-hydroxyphenyl)butanoic acid
N1-[4-(trifluoromethoxy)phenyl]-1-(2-hydroxyethyl)hydrazine-1-carbothioamide
Triethyl citrate
[SThydrox]N-(3alpha-hydroxy-5beta-cholan-24-oyl)-glycine3-sulfate
Glycocholic acid
[FAoxo(12:0)]12-oxo-10E-dodecenoicacid
Vulvic acid
3082
Tetrahydroaldosterone-3-glucuronide
Dibutyl ethylmalonate
2,4-dihydroxyheptadec-16-ynyl acetate
Loganate
4_21-Dehydrogeissoschizine
5-({[(2R,4S,5R)-5-(6-Cyclopentyl-2-methyl-4-pyrimidinyl)-1-azabicyclo[2.2.2]oct-2-yl]methyl}amino)-5-oxopentanoic acid
2-Butoxyethanol acetate
ProstaglandinF1a
3alpha_12alpha-Dihydroxy-7-oxo-5beta-cholanate
3,5-Dicyclohexyl-3,5-bis[(dimethylsilyl)oxy]-1,1,7,7-tetramethyltetrasiloxane
Cholestane-3-7-12-25-tetrol-3-glucuronide
N-[(1S,3aS,5S,7aR)-5-Hydroxy-7a-{3-[4-(2-methoxyphenyl)-1-piperazinyl]-3-oxopropyl}-3,3,5-trimethyloctahydro-1H-inden-1-yl]nicotinamide
Oxydiethan-2,1-diyldiacetat
1,3-Dihydroxy-2-propanyl (9Z)-9-tetradecenoate
Tetradecanedioic acid
8-Hydroxyhexadecanedioic acid
13,14-Dihydro-15-keto-tetranor prostaglandin F1α
[Similar to: NP-019848; ΔMass: 0.9968 Da]
N-[3-(2,6-dimethylmorpholino)propyl]-2,3,4,5,6-pentamethylbenzenesulfonamide
11-beta-hydroxyandrosterone-3-glucuronide
[FA(18:3)]13S-hydroperoxy-9Z_11E_14Z-octadecatrienoicacid
O-nonanoylcarnitine
δ-Gluconic acid δ-lactone
Cortolone-3-glucuronide
10_16-Dihydroxyhexadecanoicacid
Dibutyl phthalate
CuracinA
13,14-dihydro-15-keto-tetranor Prostaglandin D2
14,18-Dihydroxy-12-oxo-9,13,15-octadecatrienoic acid
(R)-10-Hydroxystearate
4-Hydroxy-5-(2-hydroxy-2-propanyl)-2-methylbicyclo[3.1.0]hex-2-yl hexopyranoside
Hexadecanedioic acid mono-L-carnitine ester
1-(4-Hydroxy-3-methoxyphenyl)-3,5-decanediyl diacetate
8-Iso-15-keto-prostaglandin-F2β
1,3-Bis(3-(2,3-epoxypropoxy)propyl)tetramethyldisiloxane
NP-001596
(10E,12E,14E)-16-Hydroxy-9-oxo-10,12,14-octadecatrienoic acid
10-Deoxymethymycin
13,14-Dihydro-15-keto Prostaglandin A2
20-Hydroxy-(5Z,8Z,11Z,14Z)-eicosatetraenoic acid
(15Z)-9,12,13-Trihydroxy-15-octadecenoic acid
13(S)-HOTrE
[Similar to: N'-(4-chlorophenyl)-4-ethylbenzohydrazide; ΔMass: 0.0538 Da]
(±)9-HpODE
NP-008993
16,17-Dihydroxykauran-18-oic acid
Dihydroergotoxine mesylate
hemea
Juniperic acid
3-oxopalmitic acid
3-(alpha-L-Arabinofuranosyloxy)pimara-8(14),15-dien-12-yl 6-deoxy-beta-D-galactopyranoside
(+/-)12(13)-DiHOME
2',3'-Dideoxyinosine
Corchorifatty acid F
16-Heptadecyne-1,2,4-triol
1,3-Diphenylpropyl hydrogen sulfate
19(R)-hydroxy Prostaglandin A2
(3E)-4-(2-Carboxyphenyl)-2-oxobut-3-enoate

## Sheet: HILIC +ve
(+)-2,7-Dideoxypancratistatin
Ethyl 4-(dimethylamino)butanoate
2-(Difluoromethyl)arginine
Guanidineaceticacid;Guanidoaceticacid
3-methylthiopropyl-desulfoglucosinolate
benzodepa
asp-leu
LL8225000
L-Methionine Sulfoxide
TETRAMETHYLCYCLOTETRASILOXANE
Trigonelline
D-(+)-Proline
2-(dimethylamino)-5,6-dimethylpyrimidin-4-ol
4-Aminophenol
Fidarestat
L-(+)-Citrulline
Warfarin
1-(4Z,7Z,10Z,13Z,16Z,19Z-docosahexaenoyl)-sn-glycero-3-phosphocholine
4-Methylene-L-glutamine
4-Oxo-2-azetidinyl acetate
1-Linoleoylglycerophosphocholine
LysoPC(20:5(5Z,8Z,11Z,14Z,17Z))
N5-Ethyl-L-glutamine
Agaritine
LysoPC(22:5(7Z,10Z,13Z,16Z,19Z))
1D-1-Guanidino-1-deoxy-3-dehydro-scyllo-inositol
N,N-Bis(2-hydroxyethyl)-p-phenylenediami
3-Dehydrocarnitine
meclofenoxate
Cytosine
Dimetridazole
1-STEAROYL-2-DOCOSAHEXANOYL-SN-GLYCERO-3-PHOSPHOCHOLINE
DL-Arginine
L-(-)-Methionine
δ-Valerolactam
3-Methylsulfolene
4-Guanidinobutanoate
4-Guanidinobutanal
4-Hydroxyindole
Methylimidazoleacetic acid
PC(18:3(9Z,12Z,15Z)/18:2(9Z,12Z))
LysoPC(22:4(7Z,10Z,13Z,16Z))
L-Tryptophan
N-Methylpivalamide
1-oleoyl-2-linoleoyl-sn-glycero-3-phosphocholine
N-Nitrosoguvacoline
4-Indolecarbaldehyde
1-[(8Z,11Z,14Z)-icosatrienoyl]-sn-glycero-3-phosphocholine
trans-3-Indoleacrylic acid
1-[(9Z)-octadecenoyl]-2-[(4Z,7Z,10Z,13Z,16Z,19Z)-docosahexaenoyl]-sn-glycero-3-phosphocholine
2-[(4E,7E,10E,13E,16E,19E)-4,7,10,13,16,19-Docosahexaenoyloxy]-3-(hexadecyloxy)propyl 2-(trimethylammonio)ethyl phosphate
N,N-Dihydroxy-L-valine
1-hexadecanoyl-2-(4Z,7Z,10Z,13Z,16Z,19Z-docosahexaenoyl)-sn-glycero-3-phosphocholine
DL-Glutamine
Asparagine
Gly-Pro(Glycylproline)
LysoPC(18:3(9Z,12Z,15Z))
L-Pyroglutamic acid
Indole-3-acryloylglycine
L-Homocitrulline
1-Palmitoylglycerophosphocholine
PC
L-Tyrosine
lysophosphatidylethanolamine (22:6(4Z,7Z,10Z,13Z,16Z,19Z)/0:0)
1-Oleoylglycerophosphocholine
Benzoylagmatine
Piracetam
Piperidine
Elacytarabine
Nitrosoheptamethyleneimine
Acetylcholine
Prinaberel
1-octadecanoyl-2-[(7Z,10Z,13Z,16Z,19Z)-docosapentaenoyl]-sn-glycero-3-phosphocholine
Pyridostigmine
1-hexadecanoyl-2-[(7Z,10Z,13Z,16Z,19Z)-docosapentaenoyl]-sn-glycero-3-phosphocholine
Ala-Pro(Alanyl-Proline)
Propanoylagmatine
N,N-Diisopropylethylamine (DIPEA)
Valine
3,4-Diaminopyridine
6-Hydroxy-6-oxido-12-oxo-5,7,11-trioxa-2-aza-6lambda~5~-phosphaheptacosan-9-yl (9Z,12Z)-9,12-octadecadienoate
Betaine
Isoleucine
DL-Stachydrine
Dihydrothymine
1-octadecanoyl-2-(7Z,10Z,13Z,16Z)-docosatetraenoyl-sn-glycero-3-phosphoethanolamine
Carnosine
Triphosphate
Acamprosate
Platelet-activating factor
Oxine-Copper
DMBA
Senecionine
Tris(hydroxymethyl)aminomethane
Creatinine
N-[(10Z)-3-sec-Butyl-7-isobutyl-5,8-dioxo-2-oxa-6,9-diazabicyclo[10.2.2]hexadeca-1(14),10,12,15-tetraen-4-yl]-1-methylprolinamide
Ocfentanil-d5
N-[(11Z)-octadecenoyl]-sphingosine-1-phosphocholine
LysoPC(P-18:0)
Fuberidazole
Imagabalin
Pomalidomide
2-cyclopropyl-5-(1,3-thiazol-2-yl)-7-(trifluoromethyl)pyrazolo[1,5-a]pyrimidine
17-Methyl-6-oxo-4,5-epoxymorphinan-3-yl hydrogen sulfate
DL-Lysine
4-{[4-(5-propyl-2-pyrimidinyl)piperazino]sulfonyl}benzonitrile
sn-glycero-3-Phosphoethanolamine
10-Hydroxydihydrosanguinarine
D-Pipecolic acid
pnb
2-Diethylaminoethyl methacrylate
DL-β-Leucine
3,3',5,5'-Tetramethyldiphenoquinone
L-Indospicine
5212188
1,5-Isoquinolinediol
Norcapillene
4-Methyloctahydro-2H-quinolizin-2-one
2-Vinylpyridine
Palmitoyl sphingomyelin
5-Aminopentanamide
2-Methylpropanamine
1-palmitoyl-2-[(9Z,12Z,15Z)-octadecatrienoyl]-sn-glycero-3-phosphocholine
(4S)-4-Hydroxy-L-isoleucine
Decarbamoyloxy saxitoxin
N3,N4-Dimethyl-L-arginine
1-palmitoyl-2-oleoyl-sn-glycero-3-phosphocholine
Choline
1,2,3,4-tetrahydronaphthalen-1-one 1-(4,5-dihydro-1H-imidazol-2-yl)hydrazone
Homoarginine
7-Methylguanine
DL-Carnitine
(R)-1-Aminopropan-2-ol
L-Glutamic acid
(4E)-3-Hydroxy-2,4-dimethyl-4-heptenamide
2-(4-Isopropyl-4-methyl-5-oxo-4,5-dihydro-1H-imidazol-2-yl)-4-methylbenzoic acid
L-Phenylalanine
arg-ala
(9R)-6-Hydroxy-6-oxido-12-oxo-5,7,11-trioxa-2-aza-6lambda~5~-phosphaheptacosan-9-yl palmitate
3-Vinylaniline
N,N-Dimethylglycine
(2R)-3-{[(2-Aminoethoxy)(hydroxy)phosphoryl]oxy}-2-{[10-(2-hexylcyclopropyl)decanoyl]oxy}propyl palmitate
(2S)-2-Amino-8-hydroxyoctanoic acid
ARECOLINE
Hypoxanthine
Creatine
Naphthalen-2-amine
8-Amino-7-oxononanoic acid
MDPBP
4-Methylhexyl 3-[3-(2H-benzotriazol-2-yl)-4-hydroxy-5-(2-methyl-2-propanyl)phenyl]propanoate
12alpha-Fluoro-11beta,17beta-dihydroxyandrosta-1,4-dien-3-one
5-(N,N-Dimethylcarbamimidamido)-2-oxopentanoic acid
12alpha-Fluoro-11beta,17beta-dihydroxyandrost-4-en-3-one
Thiamin
Acetyl-L-carnitine
3-Hydroxyaminophenol
4-Hydroxy-2-butynal
formyl-isoglutamine
{(3R,4S)-1-(Cyclopropylcarbonyl)-3-[2-(4-phenyl-1-piperazinyl)ethyl]-4-piperidinyl}acetic acid
1-octadecanoyl-2-[(8Z,11Z,14Z)-eicosatrienoyl]-sn-glycero-3-phosphocholine
Helenalin
Diethyl 2,4,6-trimethyl-1,4-dihydropyridine-3,5-dicarboxylate
Lyngbyatoxin C
4-(tert-butyl)phenyl 3,5-dimethylisoxazole-4-carboxylate

## Sheet: HILIC -ve
Ferulic acid 4-sulfate
3,5-Dihydroxybenzoic acid
Phenylacetaldehyde
(2E)-3-[4-(Sulfooxy)phenyl]acrylic acid
[FAoxo(12:0)]12-oxo-10E-dodecenoicacid
alpha-Santonin
3-[3-Methoxy-4-(sulfooxy)phenyl]propanoic acid
4-vinylphenol sulfate
6,7-Dihydroxynaphthalene-2-sulfonamide
4-Methoxy-3-(sulfooxy)benzoic acid
4-Formyl-2-methoxyphenyl hydrogen sulfate
Thiamindiphosphate
Atrazine
4-ethylphenylsulfonic acid
Sulfate
NP-004768
1,1,3,3,5,5-hexamethyltrisiloxane
3-(3-sulfooxyphenyl)propanoic acid
2-Hydroxy-5-vinylphenyl hydrogen sulfate
4-Ethyl-2-methoxyphenyl hydrogen sulfate
3,4-Dihydroxybenzenesulfonic acid
N-(1,1-Dioxotetrahydro-1H-1λ6-thiophen-3-yl)-4-methoxybenzamide
4-vinylguaiacol sulfate
Demethyl phosphinothricin
Homovanillic acid sulfate
Perfluoro-1-hexanesulfonic acid (PFHxS)
Benzosemiquinone
Hydroxyzine
9-Oxononanoicacid
(2R)-3-Sulfolactate
4-Nitrocatechol sulfate
Coniferylalcohol
(Diethoxymethoxy)ethene
4-Nitroacetophenone
Ethyl(R)-3-hydroxyhexanoate
Hostmaniane
thymol sulfate
Lucel
L(+)-Citrulline;2-Amino-5-uredovalerate
4-Ethyl-2,6-dihydroxyphenyl hydrogen sulfate
(2E)-2-Methyl-3-phenyl-2-propen-1-yl hydrogen sulfate
10-HDA
2-Phenylethyl D-glucopyranoside
5-Methylcytidine
Ornithine
Mesaconic acid
Pantothenic acid
UNII:FU2EWB60RT
Anisole
Perfluoro-1-octanesulfonic acid (PFOS)
D-Arginine
L-Cystine
guaiacol sulfate
2-(acetylamino)-3-(1H-indol-3-yl)propanoic acid
Streptamine 4-phosphate
D-Proline
L-Cysteine-S-sulfate
(2S)-4-Methyl-2-({[(3S,4S,5R)-2,3,4-trihydroxy-5-(hydroxymethyl)tetrahydro-2-furanyl]methyl}amino)pentanoic acid (non-preferred name)
2-[(11Z,14Z)-icosadienoyl]-sn-glycero-3-phosphoethanolamine
10-hydroxydecanoicacid
2-linoleoyl-sn-glycero-3-phosphoethanolamine
Fananserin
Cyasterone
2-Methylserine
trimethadione
Ethyl 5-oxohexanoate
9-Hydroxy-10-undecenoic acid
Indole;1-Benzazole
Cystathionine
Nalidixic Acid
N-Acetylornithine
2-(beta-D-Glucosyl)-sn-glycerol
DL-Tryptophan
1-Aminocyclohexanecarboxylic Acid
4-(2-Hydroxyethyl)phenyl hydrogen sulfate
L-Methionine
2-(Acetamidomethylene)succinate
Proclavaminic acid
3_5-Dihydroxy-phenylglycine
NP-009525
Fructoselysine
1H-Imidazol-2-ol
(2R)-1-[(Hydroxy{[(1s,3R)-2,3,4,5,6-pentahydroxycyclohexyl]oxy}phosphoryl)oxy]-3-(stearoyloxy)-2-propanyl (5Z,8Z,11Z,14Z)-5,8,11,14-icosatetraenoate
(1R,4S,4aS,8aS)-1-(Hydroxymethyl)-2,5,5,8a-tetramethyl-1,4,4a,5,6,7,8,8a-octahydro-1,4-naphthalenediol
Flumioxazin
O-(Hydroxy{(2R)-3-(pentadecanoyloxy)-2-[(15Z)-15-tetracosenoyloxy]propoxy}phosphoryl)-L-serine
3-(tert-Butyl)-1-(2,4-dichlorobenzyl)-N-isopropyl-1H-pyrazole-5-carboxamide
D-Asparagine
Sedoheptulose
1,5-Anhydro-D-glucitol
[ST(4:0)]5beta-Cholestane-3alpha_7alpha_12alpha_26-tetrol
9-Hydroxy-2-(2-hydroxy-2-propanyl)-2,3-dihydro-7H-furo[3,2-g]chromen-7-one
4-(1-Carboxyethyl)-3-hydroxy-2-(3-methyl-2-buten-1-yl)phenyl hexopyranosiduronic acid
Hydantoin
Maleamate
5,5-Dimethylhydantoin
D-(-)-Glutamine
2-(Hydroxymethyl)-1-methyl-3,4,5-piperidinetriol
(2R)-3-{[(2-Aminoethoxy)(hydroxy)phosphoryl]oxy}-2-{[11-(3,4-dimethyl-5-propyl-2-furyl)undecanoyl]oxy}propyl 13-(3,4-dimethyl-5-pentyl-2-furyl)tridecanoate
[FAamino_oxo(6:0/2:0)]2-amino-3-oxo-hexanedioicacid
N-Acetyl-DL-glutamic acid
1,3,5-trihydroxy-4-{[(2E)-3-(3-hydroxy-4-methoxyphenyl)prop-2-enoyl]oxy}cyclohexane-1-carboxylic acid
L-Serine
Quizalofop-Methyl
DL-β-Leucine
Orthophosphate
6-Chloro-5-methyl-1H-1,2,3-benzotriazole
P-DMEA
1-Methylguanine
D-α-Hydroxyglutaric acid
2-Aminoadipic acid
2,6-Pyridine carboxylic acid
L-Glutamic acid
(2S)-3-(1H-Imidazol-4-yl)-2-({[(3S,4S,5R)-2,3,4-trihydroxy-5-(hydroxymethyl)tetrahydro-2-furanyl]methyl}amino)propanoic acid (non-preferred name)
2-Hydroxy-3-methylbutyric acid
5-Hydroxyindoleacetylglycine
L-Phenylalanine
trans-Cinnamic acid
7-Hydroxy-6-methoxy-2-oxo-2H-chromen-8-yl beta-D-allopyranoside
glu-asp
1-Methylhistidine
2,4-dihydroxyheptadec-16-ynyl acetate
(R)-2-Hydroxyglutarate
Pyruvic acid
Benzoylglucuronide(Benzoicacid)
2_7-Anhydro-alpha-N-acetylneuraminicacid
Lysophosphatidylinositol
[Similar to: 2?[(4?benzamido?9,10?dioxo?9,10?dihydroanthracen?1?yl)amino]ethane?1?sulfonyl fluoride; ΔMass: -83.8692 Da]
Methyl phenylglyoxylate
(7-Methoxy-1-naphthyl)[(2R,5R)-5-vinyl-1-azabicyclo[2.2.2]oct-2-yl]methanone
Glycocholic acid
Docosapentaenoic acid
5,7-dimethyl-2-(methylthio)pyrazolo[1,5-a]pyrimidine-3-carbonitrile
4-Imidazolone-5-propanoate
Arachidonic acid
Pyrophosphate
3-Sialyllactose
D-Lombricine
O-Sinapoylglucarolactone
Dodecanedioic acid
8Z,11Z,14Z-Eicosatrienoic acid
L-Threonic acid
Methyl 8-[3-(2-hydroxyoctyl)-2-oxiranyl]octanoate
(5Z_9E_14Z)-(8xi_11R_12S)-11_12-Epoxy-8-hydroxyicosa-5_9_14-trienoicacid
N-Acetylneuraminic acid
7440
L-(+)-Lactic acid
Bis(2-ethylhexyl) 2-butenedioate
DIACETIN MONOPROPANOATE
1,5-Bis[2-(bicyclo[2.2.1]hept-5-en-2-yl)ethyl]-1,1,3,3,5,5-hexamethyltrisiloxane
Prostaglandin K1
3'_4'_5-Trihydroxy-3_6_7-trimethoxyflavone
Monostearin
N-Sulfanyl-L-asparagine
Uric acid
5-L-Glutamyl-taurine
N-Acetyl-L-glutamine
Dimethoxy(methyl)(3,3,3-trifluoropropyl)silane
N1-{2-[5-(3-Methoxyphenyl)-1,3,4-oxadiazol-2-yl]phenyl}-4-chlorobenzene-1-sulfonamide
3-Oxotetradecanoic acid
2-(1,2,3,4-tetrahydroxybutyl)-1,3-thiazolane-4-carboxylic acid
(2R_3S)-2_3-Dimethylmalate
N-(6,7-Dimethoxy-4-oxo-4H-3,1-benzothiazin-2-yl)-2-methyl-6-(trifluoromethyl)nicotinamide
1-(4-Methoxyphenyl)-3-pentanyl hydrogen sulfate
Phe-glu
(-)-Quebrachitol
(3E)-3-(Dibenzo[b,e]oxepin-11(6H)-ylidene)-1-propanamine
7-(4-methylpiperazino)pyrimido[4,5-d]pyrimidine-2,4(1H,3H)-dithione
{4-Ethyl-6-[(3E)-2-ethyl-3-hexen-1-yl]-6-methyl-1,2-dioxan-3-yl}acetic acid
3-[(Z)-(Hydroxy{(2R,3R)-3-[hydroxy(imino)methyl]-2-oxiranyl}methylene)amino]-L-alanine
Dibutyl malate
Spinasaponin A
Benzoyl-beta-D-glucoside
2-Oxophytanate
6-Hydroxy-5-methyl-4,11-dioxoundecanoic acid
2-Methylglutaric acid
3-Methoxy-4-hydroxyphenyl ethylene glycol
Dihexyl azelate
2,3-dinor Prostaglandin E1
1-Deoxy-1-(4-morpholinyl)-alpha-D-fructofuranose
UNII:DU5YP0O31R
13(S)-HOTrE
2,2'-(1,1-Cyclohexanediyl)diacetic acid
1D-chiro-inositol
Creatine
β-D-Glucopyranuronic acid
S-OXY CYSTEINE
Oxaloglutarate
1,2,3,4-Butanetetracarboxylic acid
4-Methylene-2-oxoglutarate
3-tert-Butyladipic acid
acetoacetic acid
Nonane-4_6-dione
5-[3-(ethoxycarbonyl)-4-piperidinoanilino]-3,3-dimethyl-5-oxopentanoic acid
Methyl 8-[(2R,3R)-3-octyl-2-oxiranyl]octanoate
Lunacalcipol
1,3-Dihydroxy-2-propanyl (9Z)-9-tetradecenoate
15S-hydroxyeicosatrienoic acid
3,4,5-Trimethoxycinnamic acid
11(Z),14(Z)-Eicosadienoic acid
2-Hydroxymyristic acid
(17beta)-4-(Acetylsulfanyl)-3-oxoandrost-4-en-17-yl propionate
3-Hydroxybutyric acid
Deoxy-5-methylcytidylate
(5beta)-24-Oxo-24-[(2-sulfoethyl)amino]cholan-3-yl beta-D-glucopyranosiduronic acid
20-Hydroxy-(5Z,8Z,11Z,14Z)-eicosatetraenoic acid
(4S)-4_6-Dihydroxy-2_5-dioxohexanoate
N-{6-[3-(trifluoromethyl)phenoxy]-3-pyridinyl}-2,3-dihydro-1-benzofuran-5-carboxamide
2-AMINO-4-TRIFLUOROMETHYLSULFANYL-BUTYRIC ACID
2-amino-2,3,7-trideoxy-D-lyxo-hept-6-ulosonic acid
Labdanolic acid
methyl 3-hydroxypalmitate
[FA(18:3)]13S-hydroperoxy-9Z_11E_14Z-octadecatrienoicacid
(R)-10-Hydroxystearate
5-(1-Hydroxytridecyl)dihydro-2(3H)-furanone
3-oxopalmitic acid
N6-(2-furylmethyl)-9H-purin-6-amine
NP-001596
[FAhydroxy_oxo(7:0/2:0)]4-hydroxy-2-oxo-Heptanedioicacid
(±)9-HpODE
Corchorifatty acid F
(15Z)-9,12,13-Trihydroxy-15-octadecenoic acid
Palmitoleic acid
NP-008993
[Similar to: NP-004270; ΔMass: -218.1170 Da]
4-(3-Methylbut-2-enyl)-L-tryptophan

## Sheet: HILIC combined
Ferulic acid 4-sulfate
3,5-Dihydroxybenzoic acid
Phenylacetaldehyde
(2E)-3-[4-(Sulfooxy)phenyl]acrylic acid
[FAoxo(12:0)]12-oxo-10E-dodecenoicacid
alpha-Santonin
3-[3-Methoxy-4-(sulfooxy)phenyl]propanoic acid
4-vinylphenol sulfate
6,7-Dihydroxynaphthalene-2-sulfonamide
4-Methoxy-3-(sulfooxy)benzoic acid
4-Formyl-2-methoxyphenyl hydrogen sulfate
Thiamindiphosphate
Atrazine
4-ethylphenylsulfonic acid
Sulfate
NP-004768
1,1,3,3,5,5-hexamethyltrisiloxane
3-(3-sulfooxyphenyl)propanoic acid
2-Hydroxy-5-vinylphenyl hydrogen sulfate
4-Ethyl-2-methoxyphenyl hydrogen sulfate
3,4-Dihydroxybenzenesulfonic acid
N-(1,1-Dioxotetrahydro-1H-1λ6-thiophen-3-yl)-4-methoxybenzamide
4-vinylguaiacol sulfate
Demethyl phosphinothricin
Homovanillic acid sulfate
Perfluoro-1-hexanesulfonic acid (PFHxS)
Benzosemiquinone
Hydroxyzine
9-Oxononanoicacid
(2R)-3-Sulfolactate
4-Nitrocatechol sulfate
Coniferylalcohol
(Diethoxymethoxy)ethene
4-Nitroacetophenone
Ethyl(R)-3-hydroxyhexanoate
Hostmaniane
thymol sulfate
Lucel
L(+)-Citrulline;2-Amino-5-uredovalerate
4-Ethyl-2,6-dihydroxyphenyl hydrogen sulfate
(2E)-2-Methyl-3-phenyl-2-propen-1-yl hydrogen sulfate
10-HDA
2-Phenylethyl D-glucopyranoside
5-Methylcytidine
Ornithine
Mesaconic acid
Pantothenic acid
UNII:FU2EWB60RT
Anisole
Perfluoro-1-octanesulfonic acid (PFOS)
D-Arginine
L-Cystine
guaiacol sulfate
2-(acetylamino)-3-(1H-indol-3-yl)propanoic acid
Streptamine 4-phosphate
D-Proline
L-Cysteine-S-sulfate
(2S)-4-Methyl-2-({[(3S,4S,5R)-2,3,4-trihydroxy-5-(hydroxymethyl)tetrahydro-2-furanyl]methyl}amino)pentanoic acid (non-preferred name)
2-[(11Z,14Z)-icosadienoyl]-sn-glycero-3-phosphoethanolamine
10-hydroxydecanoicacid
2-linoleoyl-sn-glycero-3-phosphoethanolamine
Fananserin
Cyasterone
2-Methylserine
trimethadione
Ethyl 5-oxohexanoate
9-Hydroxy-10-undecenoic acid
Indole;1-Benzazole
Cystathionine
Nalidixic Acid
N-Acetylornithine
2-(beta-D-Glucosyl)-sn-glycerol
DL-Tryptophan
1-Aminocyclohexanecarboxylic Acid
4-(2-Hydroxyethyl)phenyl hydrogen sulfate
L-Methionine
2-(Acetamidomethylene)succinate
Proclavaminic acid
3_5-Dihydroxy-phenylglycine
NP-009525
Fructoselysine
1H-Imidazol-2-ol
(2R)-1-[(Hydroxy{[(1s,3R)-2,3,4,5,6-pentahydroxycyclohexyl]oxy}phosphoryl)oxy]-3-(stearoyloxy)-2-propanyl (5Z,8Z,11Z,14Z)-5,8,11,14-icosatetraenoate
(1R,4S,4aS,8aS)-1-(Hydroxymethyl)-2,5,5,8a-tetramethyl-1,4,4a,5,6,7,8,8a-octahydro-1,4-naphthalenediol
Flumioxazin
O-(Hydroxy{(2R)-3-(pentadecanoyloxy)-2-[(15Z)-15-tetracosenoyloxy]propoxy}phosphoryl)-L-serine
3-(tert-Butyl)-1-(2,4-dichlorobenzyl)-N-isopropyl-1H-pyrazole-5-carboxamide
D-Asparagine
Sedoheptulose
1,5-Anhydro-D-glucitol
[ST(4:0)]5beta-Cholestane-3alpha_7alpha_12alpha_26-tetrol
9-Hydroxy-2-(2-hydroxy-2-propanyl)-2,3-dihydro-7H-furo[3,2-g]chromen-7-one
4-(1-Carboxyethyl)-3-hydroxy-2-(3-methyl-2-buten-1-yl)phenyl hexopyranosiduronic acid
Hydantoin
Maleamate
5,5-Dimethylhydantoin
D-(-)-Glutamine
2-(Hydroxymethyl)-1-methyl-3,4,5-piperidinetriol
(2R)-3-{[(2-Aminoethoxy)(hydroxy)phosphoryl]oxy}-2-{[11-(3,4-dimethyl-5-propyl-2-furyl)undecanoyl]oxy}propyl 13-(3,4-dimethyl-5-pentyl-2-furyl)tridecanoate
[FAamino_oxo(6:0/2:0)]2-amino-3-oxo-hexanedioicacid
N-Acetyl-DL-glutamic acid
1,3,5-trihydroxy-4-{[(2E)-3-(3-hydroxy-4-methoxyphenyl)prop-2-enoyl]oxy}cyclohexane-1-carboxylic acid
L-Serine
Quizalofop-Methyl
DL-β-Leucine
Orthophosphate
6-Chloro-5-methyl-1H-1,2,3-benzotriazole
P-DMEA
1-Methylguanine
D-α-Hydroxyglutaric acid
2-Aminoadipic acid
2,6-Pyridine carboxylic acid
L-Glutamic acid
(2S)-3-(1H-Imidazol-4-yl)-2-({[(3S,4S,5R)-2,3,4-trihydroxy-5-(hydroxymethyl)tetrahydro-2-furanyl]methyl}amino)propanoic acid (non-preferred name)
2-Hydroxy-3-methylbutyric acid
5-Hydroxyindoleacetylglycine
L-Phenylalanine
trans-Cinnamic acid
7-Hydroxy-6-methoxy-2-oxo-2H-chromen-8-yl beta-D-allopyranoside
glu-asp
1-Methylhistidine
2,4-dihydroxyheptadec-16-ynyl acetate
(R)-2-Hydroxyglutarate
Pyruvic acid
Benzoylglucuronide(Benzoicacid)
2_7-Anhydro-alpha-N-acetylneuraminicacid
Lysophosphatidylinositol
[Similar to: 2?[(4?benzamido?9,10?dioxo?9,10?dihydroanthracen?1?yl)amino]ethane?1?sulfonyl fluoride; ΔMass: -83.8692 Da]
Methyl phenylglyoxylate
(7-Methoxy-1-naphthyl)[(2R,5R)-5-vinyl-1-azabicyclo[2.2.2]oct-2-yl]methanone
Glycocholic acid
Docosapentaenoic acid
5,7-dimethyl-2-(methylthio)pyrazolo[1,5-a]pyrimidine-3-carbonitrile
4-Imidazolone-5-propanoate
Arachidonic acid
Pyrophosphate
3-Sialyllactose
D-Lombricine
O-Sinapoylglucarolactone
Dodecanedioic acid
8Z,11Z,14Z-Eicosatrienoic acid
L-Threonic acid
Methyl 8-[3-(2-hydroxyoctyl)-2-oxiranyl]octanoate
(5Z_9E_14Z)-(8xi_11R_12S)-11_12-Epoxy-8-hydroxyicosa-5_9_14-trienoicacid
N-Acetylneuraminic acid
7440
L-(+)-Lactic acid
Bis(2-ethylhexyl) 2-butenedioate
DIACETIN MONOPROPANOATE
1,5-Bis[2-(bicyclo[2.2.1]hept-5-en-2-yl)ethyl]-1,1,3,3,5,5-hexamethyltrisiloxane
Prostaglandin K1
3'_4'_5-Trihydroxy-3_6_7-trimethoxyflavone
Monostearin
N-Sulfanyl-L-asparagine
Uric acid
5-L-Glutamyl-taurine
N-Acetyl-L-glutamine
Dimethoxy(methyl)(3,3,3-trifluoropropyl)silane
N1-{2-[5-(3-Methoxyphenyl)-1,3,4-oxadiazol-2-yl]phenyl}-4-chlorobenzene-1-sulfonamide
3-Oxotetradecanoic acid
2-(1,2,3,4-tetrahydroxybutyl)-1,3-thiazolane-4-carboxylic acid
(2R_3S)-2_3-Dimethylmalate
N-(6,7-Dimethoxy-4-oxo-4H-3,1-benzothiazin-2-yl)-2-methyl-6-(trifluoromethyl)nicotinamide
1-(4-Methoxyphenyl)-3-pentanyl hydrogen sulfate
Phe-glu
(-)-Quebrachitol
(3E)-3-(Dibenzo[b,e]oxepin-11(6H)-ylidene)-1-propanamine
7-(4-methylpiperazino)pyrimido[4,5-d]pyrimidine-2,4(1H,3H)-dithione
{4-Ethyl-6-[(3E)-2-ethyl-3-hexen-1-yl]-6-methyl-1,2-dioxan-3-yl}acetic acid
3-[(Z)-(Hydroxy{(2R,3R)-3-[hydroxy(imino)methyl]-2-oxiranyl}methylene)amino]-L-alanine
Dibutyl malate
Spinasaponin A
Benzoyl-beta-D-glucoside
2-Oxophytanate
6-Hydroxy-5-methyl-4,11-dioxoundecanoic acid
2-Methylglutaric acid
3-Methoxy-4-hydroxyphenyl ethylene glycol
Dihexyl azelate
2,3-dinor Prostaglandin E1
1-Deoxy-1-(4-morpholinyl)-alpha-D-fructofuranose
UNII:DU5YP0O31R
13(S)-HOTrE
2,2'-(1,1-Cyclohexanediyl)diacetic acid
1D-chiro-inositol
Creatine
β-D-Glucopyranuronic acid
S-OXY CYSTEINE
Oxaloglutarate
1,2,3,4-Butanetetracarboxylic acid
4-Methylene-2-oxoglutarate
3-tert-Butyladipic acid
acetoacetic acid
Nonane-4_6-dione
5-[3-(ethoxycarbonyl)-4-piperidinoanilino]-3,3-dimethyl-5-oxopentanoic acid
Methyl 8-[(2R,3R)-3-octyl-2-oxiranyl]octanoate
Lunacalcipol
1,3-Dihydroxy-2-propanyl (9Z)-9-tetradecenoate
15S-hydroxyeicosatrienoic acid
3,4,5-Trimethoxycinnamic acid
11(Z),14(Z)-Eicosadienoic acid
2-Hydroxymyristic acid
(17beta)-4-(Acetylsulfanyl)-3-oxoandrost-4-en-17-yl propionate
3-Hydroxybutyric acid
Deoxy-5-methylcytidylate
(5beta)-24-Oxo-24-[(2-sulfoethyl)amino]cholan-3-yl beta-D-glucopyranosiduronic acid
20-Hydroxy-(5Z,8Z,11Z,14Z)-eicosatetraenoic acid
(4S)-4_6-Dihydroxy-2_5-dioxohexanoate
N-{6-[3-(trifluoromethyl)phenoxy]-3-pyridinyl}-2,3-dihydro-1-benzofuran-5-carboxamide
2-AMINO-4-TRIFLUOROMETHYLSULFANYL-BUTYRIC ACID
2-amino-2,3,7-trideoxy-D-lyxo-hept-6-ulosonic acid
Labdanolic acid
methyl 3-hydroxypalmitate
[FA(18:3)]13S-hydroperoxy-9Z_11E_14Z-octadecatrienoicacid
(R)-10-Hydroxystearate
5-(1-Hydroxytridecyl)dihydro-2(3H)-furanone
3-oxopalmitic acid
N6-(2-furylmethyl)-9H-purin-6-amine
NP-001596
[FAhydroxy_oxo(7:0/2:0)]4-hydroxy-2-oxo-Heptanedioicacid
(±)9-HpODE
Corchorifatty acid F
(15Z)-9,12,13-Trihydroxy-15-octadecenoic acid
Palmitoleic acid
NP-008993
[Similar to: NP-004270; ΔMass: -218.1170 Da]
4-(3-Methylbut-2-enyl)-L-tryptophan
(+)-2,7-Dideoxypancratistatin
Ethyl 4-(dimethylamino)butanoate
2-(Difluoromethyl)arginine
Guanidineaceticacid;Guanidoaceticacid
3-methylthiopropyl-desulfoglucosinolate
benzodepa
asp-leu
LL8225000
L-Methionine Sulfoxide
TETRAMETHYLCYCLOTETRASILOXANE
Trigonelline
D-(+)-Proline
2-(dimethylamino)-5,6-dimethylpyrimidin-4-ol
4-Aminophenol
Fidarestat
L-(+)-Citrulline
Warfarin
1-(4Z,7Z,10Z,13Z,16Z,19Z-docosahexaenoyl)-sn-glycero-3-phosphocholine
4-Methylene-L-glutamine
4-Oxo-2-azetidinyl acetate
1-Linoleoylglycerophosphocholine
LysoPC(20:5(5Z,8Z,11Z,14Z,17Z))
N5-Ethyl-L-glutamine
Agaritine
LysoPC(22:5(7Z,10Z,13Z,16Z,19Z))
1D-1-Guanidino-1-deoxy-3-dehydro-scyllo-inositol
N,N-Bis(2-hydroxyethyl)-p-phenylenediami
3-Dehydrocarnitine
meclofenoxate
Cytosine
Dimetridazole
1-STEAROYL-2-DOCOSAHEXANOYL-SN-GLYCERO-3-PHOSPHOCHOLINE
DL-Arginine
L-(-)-Methionine
δ-Valerolactam
3-Methylsulfolene
4-Guanidinobutanoate
4-Guanidinobutanal
4-Hydroxyindole
Methylimidazoleacetic acid
PC(18:3(9Z,12Z,15Z)/18:2(9Z,12Z))
LysoPC(22:4(7Z,10Z,13Z,16Z))
L-Tryptophan
N-Methylpivalamide
1-oleoyl-2-linoleoyl-sn-glycero-3-phosphocholine
N-Nitrosoguvacoline
4-Indolecarbaldehyde
1-[(8Z,11Z,14Z)-icosatrienoyl]-sn-glycero-3-phosphocholine
trans-3-Indoleacrylic acid
1-[(9Z)-octadecenoyl]-2-[(4Z,7Z,10Z,13Z,16Z,19Z)-docosahexaenoyl]-sn-glycero-3-phosphocholine
2-[(4E,7E,10E,13E,16E,19E)-4,7,10,13,16,19-Docosahexaenoyloxy]-3-(hexadecyloxy)propyl 2-(trimethylammonio)ethyl phosphate
N,N-Dihydroxy-L-valine
1-hexadecanoyl-2-(4Z,7Z,10Z,13Z,16Z,19Z-docosahexaenoyl)-sn-glycero-3-phosphocholine
DL-Glutamine
Asparagine
Gly-Pro(Glycylproline)
LysoPC(18:3(9Z,12Z,15Z))
L-Pyroglutamic acid
Indole-3-acryloylglycine
L-Homocitrulline
1-Palmitoylglycerophosphocholine
PC
L-Tyrosine
lysophosphatidylethanolamine (22:6(4Z,7Z,10Z,13Z,16Z,19Z)/0:0)
1-Oleoylglycerophosphocholine
Benzoylagmatine
Piracetam
Piperidine
Elacytarabine
Nitrosoheptamethyleneimine
Acetylcholine
Prinaberel
1-octadecanoyl-2-[(7Z,10Z,13Z,16Z,19Z)-docosapentaenoyl]-sn-glycero-3-phosphocholine
Pyridostigmine
1-hexadecanoyl-2-[(7Z,10Z,13Z,16Z,19Z)-docosapentaenoyl]-sn-glycero-3-phosphocholine
Ala-Pro(Alanyl-Proline)
Propanoylagmatine
N,N-Diisopropylethylamine (DIPEA)
Valine
3,4-Diaminopyridine
6-Hydroxy-6-oxido-12-oxo-5,7,11-trioxa-2-aza-6lambda~5~-phosphaheptacosan-9-yl (9Z,12Z)-9,12-octadecadienoate
Betaine
Isoleucine
DL-Stachydrine
Dihydrothymine
1-octadecanoyl-2-(7Z,10Z,13Z,16Z)-docosatetraenoyl-sn-glycero-3-phosphoethanolamine
Carnosine
Triphosphate
Acamprosate
Platelet-activating factor
Oxine-Copper
DMBA
Senecionine
Tris(hydroxymethyl)aminomethane
Creatinine
N-[(10Z)-3-sec-Butyl-7-isobutyl-5,8-dioxo-2-oxa-6,9-diazabicyclo[10.2.2]hexadeca-1(14),10,12,15-tetraen-4-yl]-1-methylprolinamide
Ocfentanil-d5
N-[(11Z)-octadecenoyl]-sphingosine-1-phosphocholine
LysoPC(P-18:0)
Fuberidazole
Imagabalin
Pomalidomide
2-cyclopropyl-5-(1,3-thiazol-2-yl)-7-(trifluoromethyl)pyrazolo[1,5-a]pyrimidine
17-Methyl-6-oxo-4,5-epoxymorphinan-3-yl hydrogen sulfate
DL-Lysine
4-{[4-(5-propyl-2-pyrimidinyl)piperazino]sulfonyl}benzonitrile
sn-glycero-3-Phosphoethanolamine
10-Hydroxydihydrosanguinarine
D-Pipecolic acid
pnb
2-Diethylaminoethyl methacrylate
3,3',5,5'-Tetramethyldiphenoquinone
L-Indospicine
5212188
1,5-Isoquinolinediol
Norcapillene
4-Methyloctahydro-2H-quinolizin-2-one
2-Vinylpyridine
Palmitoyl sphingomyelin
5-Aminopentanamide
2-Methylpropanamine
1-palmitoyl-2-[(9Z,12Z,15Z)-octadecatrienoyl]-sn-glycero-3-phosphocholine
(4S)-4-Hydroxy-L-isoleucine
Decarbamoyloxy saxitoxin
N3,N4-Dimethyl-L-arginine
1-palmitoyl-2-oleoyl-sn-glycero-3-phosphocholine
Choline
1,2,3,4-tetrahydronaphthalen-1-one 1-(4,5-dihydro-1H-imidazol-2-yl)hydrazone
Homoarginine
7-Methylguanine
DL-Carnitine
(R)-1-Aminopropan-2-ol
(4E)-3-Hydroxy-2,4-dimethyl-4-heptenamide
2-(4-Isopropyl-4-methyl-5-oxo-4,5-dihydro-1H-imidazol-2-yl)-4-methylbenzoic acid
arg-ala
(9R)-6-Hydroxy-6-oxido-12-oxo-5,7,11-trioxa-2-aza-6lambda~5~-phosphaheptacosan-9-yl palmitate
3-Vinylaniline
N,N-Dimethylglycine
(2R)-3-{[(2-Aminoethoxy)(hydroxy)phosphoryl]oxy}-2-{[10-(2-hexylcyclopropyl)decanoyl]oxy}propyl palmitate
(2S)-2-Amino-8-hydroxyoctanoic acid
ARECOLINE
Hypoxanthine
Naphthalen-2-amine
8-Amino-7-oxononanoic acid
MDPBP
4-Methylhexyl 3-[3-(2H-benzotriazol-2-yl)-4-hydroxy-5-(2-methyl-2-propanyl)phenyl]propanoate
12alpha-Fluoro-11beta,17beta-dihydroxyandrosta-1,4-dien-3-one
5-(N,N-Dimethylcarbamimidamido)-2-oxopentanoic acid
12alpha-Fluoro-11beta,17beta-dihydroxyandrost-4-en-3-one
Thiamin
Acetyl-L-carnitine
3-Hydroxyaminophenol
4-Hydroxy-2-butynal
formyl-isoglutamine
{(3R,4S)-1-(Cyclopropylcarbonyl)-3-[2-(4-phenyl-1-piperazinyl)ethyl]-4-piperidinyl}acetic acid
1-octadecanoyl-2-[(8Z,11Z,14Z)-eicosatrienoyl]-sn-glycero-3-phosphocholine
Helenalin
Diethyl 2,4,6-trimethyl-1,4-dihydropyridine-3,5-dicarboxylate
Lyngbyatoxin C
4-(tert-butyl)phenyl 3,5-dimethylisoxazole-4-carboxylate

## Sheet: C18 and HILIC combined
2389
3082
3165
3360
3712
5660
7440
3550536
5212188
?-Muricholic Acid
.ALPHA.-TOCOPHERONIC ACID
(-)-Camphanic acid
(-)-Jasmonicacid
(-)-Menthylacetate
(-)-Quebrachitol
(+)-2,7-Dideoxypancratistatin
(+/-)-6-Hydroxy-3-oxo-alpha-ionone
(+/-)12(13)-DiHOME
(+/-)8-HEPE
(+/-)9,10-dihydroxy-12Z-octadecenoic acid
(±)9-HpODE
(10E,12E,14E)-16-Hydroxy-9-oxo-10,12,14-octadecatrienoic acid
(10E,15Z)-9,12,13-Trihydroxy-10,15-octadecadienoic acid
(14R)-3beta,5,6beta,10,16-pentahydroxygrayanotoxan-14-yl acetate
(15Z)-9,12,13-Trihydroxy-15-octadecenoic acid
(17beta)-4-(Acetylsulfanyl)-3-oxoandrost-4-en-17-yl propionate
(1R,4S,4aS,8aS)-1-(Hydroxymethyl)-2,5,5,8a-tetramethyl-1,4,4a,5,6,7,8,8a-octahydro-1,4-naphthalenediol
(1S,2R,5S)-2-Isopropyl-5-methylcyclohexyl 3-oxobutanoate
(1S,4R,5R,6R,6aS,9S,9aE,10aR)-1,5-Dihydroxy-9-(hydroxymethyl)-3-isopropyl-6,10a-dimethyl-1,2,4,5,6,6a,7,8,9,10a-decahydrodicyclopenta[a,d][8]annulen-4-yl alpha-D-glucopyranoside
(2_3-Dihydroxybenzoyl)adenylate
(25S)-5&beta;-spirostan-3&beta;-ol3-O-&beta;-D-glucoside
(2E)-2-Methyl-3-phenyl-2-propen-1-yl hydrogen sulfate
(2E)-3-[4-(Sulfooxy)phenyl]acrylic acid
(2R_3S)-2_3-Dimethylmalate
(2R_4S)-2_4-Diaminopentanoate
(2R)-1-[(Hydroxy{[(1s,3R)-2,3,4,5,6-pentahydroxycyclohexyl]oxy}phosphoryl)oxy]-3-(stearoyloxy)-2-propanyl (5Z,8Z,11Z,14Z)-5,8,11,14-icosatetraenoate
(2R)-1-{[(2-Aminoethoxy)(hydroxy)phosphoryl]oxy}-3-hydroxy-2-propanyl (11Z)-11-icosenoate
(2R)-1-{[(2-Aminoethoxy)(hydroxy)phosphoryl]oxy}-3-hydroxy-2-propanyl (4Z,7Z,10Z,13Z,16Z)-4,7,10,13,16-docosapentaenoate
(2R)-3-{[(2-Aminoethoxy)(hydroxy)phosphoryl]oxy}-2-{[10-(2-hexylcyclopropyl)decanoyl]oxy}propyl palmitate
(2R)-3-{[(2-Aminoethoxy)(hydroxy)phosphoryl]oxy}-2-{[11-(3,4-dimethyl-5-propyl-2-furyl)undecanoyl]oxy}propyl 13-(3,4-dimethyl-5-pentyl-2-furyl)tridecanoate
(2R)-3-{[(2-Aminoethoxy)(hydroxy)phosphoryl]oxy}-2-hydroxypropyl (7Z,10Z,13Z,16Z)-7,10,13,16-docosatetraenoate
(2R)-3-Sulfolactate
(2S)-2-{[1-(R)-Carboxyethyl]amino}pentanoate
(2S)-2-Amino-8-hydroxyoctanoic acid
(2S)-3-(1H-Imidazol-4-yl)-2-({[(3S,4S,5R)-2,3,4-trihydroxy-5-(hydroxymethyl)tetrahydro-2-furanyl]methyl}amino)propanoic acid (non-preferred name)
(2S)-4-Methyl-2-({[(3S,4S,5R)-2,3,4-trihydroxy-5-(hydroxymethyl)tetrahydro-2-furanyl]methyl}amino)pentanoic acid (non-preferred name)
(3alpha,4beta,12xi)-3-Hydroxy-8-oxo-12,13-epoxytrichothec-9-ene-4,15-diyl diacetate
(3E)-3-(Dibenzo[b,e]oxepin-11(6H)-ylidene)-1-propanamine
(3E)-4-(2-Carboxyphenyl)-2-oxobut-3-enoate
(3S,3aR,4S,6aS,7E,10S,11E,13R,14S,15E,17aS)-13,14-Dihydroxy-3-(1H-indol-3-ylmethyl)-4,5,10,12-tetramethyl-3,3a,4,6a,9,10,13,14-octahydro-1H-cyclotrideca[d]isoindole-1,17(2H)-dione
(4E)-3-Hydroxy-2,4-dimethyl-4-heptenamide
(4S)-4_6-Dihydroxy-2_5-dioxohexanoate
(4S)-4-Hydroxy-L-isoleucine
(5beta)-24-Oxo-24-[(2-sulfoethyl)amino]cholan-3-yl beta-D-glucopyranosiduronic acid
(5Z_9E_14Z)-(8xi_11R_12S)-11_12-Epoxy-8-hydroxyicosa-5_9_14-trienoicacid
(5Z_9E_14Z)-(8xi_11xi_12S)-8_11_12-Trihydroxyicosa-5_9_14-trienoate
(6aR_11aR)-3_9-Dihydroxypterocarpan
(6R,8Z)-6-Hydroxy-3-oxo-8-tetradecenoic acid
(7-Methoxy-1-naphthyl)[(2R,5R)-5-vinyl-1-azabicyclo[2.2.2]oct-2-yl]methanone
(9R)-6-Hydroxy-6-oxido-12-oxo-5,7,11-trioxa-2-aza-6lambda~5~-phosphaheptacosan-9-yl palmitate
(9S_10S)-9_10-Dihydroxyoctadecanoate
(Diethoxymethoxy)ethene
(R)-1-Aminopropan-2-ol
(R)-10-Hydroxystearate
(R)-2-Hydroxyglutarate
(R)-Lactate
(S)-beta-Methylindolepyruvate
(Vinyloxy)cyclohexane
[FA(18:3)]13S-hydroperoxy-9Z_11E_14Z-octadecatrienoicacid
[FAamino_oxo(6:0/2:0)]2-amino-3-oxo-hexanedioicacid
[FAhydroxy_oxo(7:0/2:0)]4-hydroxy-2-oxo-Heptanedioicacid
[FAoxo(12:0)]12-oxo-10E-dodecenoicacid
[Similar to: 2?[(4?benzamido?9,10?dioxo?9,10?dihydroanthracen?1?yl)amino]ethane?1?sulfonyl fluoride; ΔMass: -83.8692 Da]
[Similar to: L-(+)-Citrulline; ΔMass: -0.0732 Da]
[Similar to: Methyl (3Z)-4-(2-{[(1S,2S,3S,5R)-5-(1,3-dihydroxy-2-propanyl)-3-{2-[(3Z)-3-ethylidene-2-(β-D-glucopyranosyloxy)-5-(methoxycarbonyl)-3,4-dihydro-2H-pyran-4-yl]acetoxy}-2-methylcyclopentyl]methoxy}-2-oxoethyl)-3-ethylidene-2-(β-D-glucopyranosyloxy)-3,4-dihydro-2H-pyran-5-carboxylate; ΔMass: -548.1751 Da]
[Similar to: N'-(4-chlorophenyl)-4-ethylbenzohydrazide; ΔMass: 0.0538 Da]
[Similar to: NP-004270; ΔMass: -218.1170 Da]
[Similar to: NP-019848; ΔMass: 0.9968 Da]
[ST(3:0)]estra-1_3_5(10)-triene-3_16alpha_17beta-triol16-D-glucuronide
[ST(4:0)]5beta-Cholestane-3alpha_7alpha_12alpha_26-tetrol
[SThydrox]N-(3alpha-hydroxy-5beta-cholan-24-oyl)-glycine3-sulfate
[SThydroxy_ox]7alpha_12alpha-Dihydroxy-3-oxochol-4-en-24-oicAcid
[SThydroxy(2:0)]17_21-dihydroxypregn-4-ene-3_20-dione
{(3R,4S)-1-(Cyclopropylcarbonyl)-3-[2-(4-phenyl-1-piperazinyl)ethyl]-4-piperidinyl}acetic acid
{4-[(Vinyloxy)methyl]cyclohexyl}methanol
{4-Ethyl-6-[(3E)-2-ethyl-3-hexen-1-yl]-6-methyl-1,2-dioxan-3-yl}acetic acid
1_6_6-Trimethyl-2_7-dioxabicyclo[3.2.2]nonan-3-one
1-(10-Butyryl-5,7-dihydroxy-8,8-dimethyl-2-oxo-7,8-dihydro-2H,6H-pyrano[3,2-g]chromen-4-yl)-2-propanyl hydrogen sulfate
1-(4-Chlorobenzyl)-4,6-dimethyl-2-oxo-1,2-dihydropyridine-3-carbonitrile
1-(4-Hydroxy-3-methoxyphenyl)-3,5-decanediyl diacetate
1-(4-Methoxyphenyl)-3-pentanyl hydrogen sulfate
1-(4Z,7Z,10Z,13Z,16Z,19Z-docosahexaenoyl)-sn-glycero-3-phosphocholine
1-[(8Z,11Z,14Z)-icosatrienoyl]-sn-glycero-3-phosphocholine
1-[(9Z)-octadecenoyl]-2-[(4Z,7Z,10Z,13Z,16Z,19Z)-docosahexaenoyl]-sn-glycero-3-phosphocholine
1-{[(3R,4S)-3-({5-[4-(2-Methyl-2-propanyl)phenyl]-1,2-oxazol-3-yl}methyl)-4-piperidinyl]acetyl}-4-piperidinecarboxamide
1-Aminocyclohexanecarboxylic Acid
1-arachidonoyl-sn-glycero-3-phosphocholine
1-Deoxy-1-(4-morpholinyl)-alpha-D-fructofuranose
1-hexadecanoyl-2-(4Z,7Z,10Z,13Z,16Z,19Z-docosahexaenoyl)-sn-glycero-3-phosphocholine
1-hexadecanoyl-2-[(7Z,10Z,13Z,16Z,19Z)-docosapentaenoyl]-sn-glycero-3-phosphocholine
1-Linoleoylglycerophosphocholine
1-Methyl-6-phenyl-N-(sulfooxy)-1H-imidazo[4,5-b]pyridin-2-amine
1-Methylguanine
1-Methylhistidine
1-Methylnicotinamide
1-Naphthol
1-octadecanoyl-2-(7Z,10Z,13Z,16Z)-docosatetraenoyl-sn-glycero-3-phosphoethanolamine
1-octadecanoyl-2-[(7Z,10Z,13Z,16Z,19Z)-docosapentaenoyl]-sn-glycero-3-phosphocholine
1-octadecanoyl-2-[(8Z,11Z,14Z)-eicosatrienoyl]-sn-glycero-3-phosphocholine
1-Oleoyl-2-hydroxy-sn-glycero-3-PE
1-oleoyl-2-linoleoyl-sn-glycero-3-phosphocholine
1-Oleoylglycerophosphocholine
1-palmitoyl-2-[(9Z,12Z,15Z)-octadecatrienoyl]-sn-glycero-3-phosphocholine
1-palmitoyl-2-oleoyl-sn-glycero-3-phosphocholine
1-Palmitoylglycerophosphocholine
1-phenylpropane-1_2-dione
1-Pyrroline
1-STEAROYL-2-DOCOSAHEXANOYL-SN-GLYCERO-3-PHOSPHOCHOLINE
1-Stearoyl-2-hydroxy-sn-glycero-3-PE
1-Vinyl-2-pyrrolidone
1,1,3,3,5,5-hexamethyltrisiloxane
1,2,3,4-Butanetetracarboxylic acid
1,2,3,4-tetrahydronaphthalen-1-one 1-(4,5-dihydro-1H-imidazol-2-yl)hydrazone
1,3-Adamantanediacetic acid
1,3-Bis(3-(2,3-epoxypropoxy)propyl)tetramethyldisiloxane
1,3-Cyclohexanedicarboxylic acid
1,3-Dihydroxy-2-propanyl (9Z)-9-tetradecenoate
1,3-Diphenylpropyl hydrogen sulfate
1,3,5-trihydroxy-4-{[(2E)-3-(3-hydroxy-4-methoxyphenyl)prop-2-enoyl]oxy}cyclohexane-1-carboxylic acid
1,4-Dioxacyclotetradecane-5,14-dione
1,4-Dioxacyclotridecane-5,13-dione
1,5-Anhydro-D-glucitol
1,5-Bis[2-(bicyclo[2.2.1]hept-5-en-2-yl)ethyl]-1,1,3,3,5,5-hexamethyltrisiloxane
1,5-Dibutyl 2-deoxy-3-C-(methoxycarbonyl)pentarate
1,5-Isoquinolinediol
1,5-Naphthalenediamine
1,7-Dihydroxy-12-methyl-13-vinyl-2,10-dioxatetracyclo[5.4.1.1~8,11~.0~4,12~]tridecan-9-one
10_16-Dihydroxyhexadecanoicacid
10-Deoxymethymycin
10-HDA
10-hydroxydecanoicacid
10-Hydroxydihydrosanguinarine
10-Oxodecanoate
11-beta-hydroxyandrosterone-3-glucuronide
11(Z),14(Z)-Eicosadienoic acid
12alpha-Fluoro-11beta,17beta-dihydroxyandrost-4-en-3-one
12alpha-Fluoro-11beta,17beta-dihydroxyandrosta-1,4-dien-3-one
13,14-dihydro Prostaglandin E1
13,14-Dihydro-15-keto Prostaglandin A2
13,14-dihydro-15-keto-tetranor Prostaglandin D2
13,14-Dihydro-15-keto-tetranor prostaglandin F1α
13(S)-HOTrE
14,18-Dihydroxy-12-oxo-9,13,15-octadecatrienoic acid
15S-hydroxyeicosatrienoic acid
16-Heptadecyne-1,2,4-triol
16,17-Dihydroxykauran-18-oic acid
17-Methyl-6-oxo-4,5-epoxymorphinan-3-yl hydrogen sulfate
19(R)-hydroxy Prostaglandin A2
1D-1-Guanidino-1-deoxy-3-dehydro-scyllo-inositol
1D-chiro-inositol
1H-Imidazol-2-ol
1MVR
2_2'-Iminodipropanoate
2_4_6-Trihydroxybenzophenone
2_7-Anhydro-alpha-N-acetylneuraminicacid
2-(1,2-Dihydroxy-2-propanyl)-9-hydroxy-6,10-dimethylspiro[4.5]dec-6-en-8-one
2-(1,2,3,4-tetrahydroxybutyl)-1,3-thiazolane-4-carboxylic acid
2-(2-Carboxyethyl)-2,5,7,8-tetramethyl-3,4-dihydro-2H-chromen-6-yl hexopyranosiduronic acid
2-(2-Carboxyethyl)-4-methyl-5-pentyl-3-furoic acid
2-(2-Carboxyethyl)-5-hydroxyphenyl hexopyranosiduronic acid
2-(4-chlorobenzoyl)-3-[(3-oxo-1,3-dihydroisobenzofuran-5-yl)amino]acrylonitrile
2-(4-Isopropyl-4-methyl-5-oxo-4,5-dihydro-1H-imidazol-2-yl)-4-methylbenzoic acid
2-(Acetamidomethylene)succinate
2-(acetylamino)-3-(1H-indol-3-yl)propanoic acid
2-(beta-D-Glucosyl)-sn-glycerol
2-(Difluoromethyl)arginine
2-(dimethylamino)-5,6-dimethylpyrimidin-4-ol
2-(ethylthio)-6-methyl-5-(2-methylallyl)pyrimidin-4-ol
2-(Hydroxymethyl)-1-methyl-3,4,5-piperidinetriol
2-[(11Z,14Z)-icosadienoyl]-sn-glycero-3-phosphoethanolamine
2-[(2-Chlorobenzyl)thio]-6-methylpyrimidin-4-ol
2-[(4E,7E,10E,13E,16E,19E)-4,7,10,13,16,19-Docosahexaenoyloxy]-3-(hexadecyloxy)propyl 2-(trimethylammonio)ethyl phosphate
2-[4-(Sulfooxy)phenyl]propanoic acid
2-[4-(tert-butyl)-2,3-dihydro-1,3-thiazol-2-yliden]-3-oxobutanenitrile
2-[6-(1H-benzo[d]imidazol-2-yl)-2-pyridyl]-1H-benzo[d]imidazole
2-[amino(3-chloroanilino)methylene]malononitrile
2-{[4-(2,2-Dicyanovinyl)-3-methylphenyl](ethyl)amino}ethyl phenylcarbamate
2-Acetamidophenol
2-Acetyl-5-hydroxyphenyl hydrogen sulfate
2-amino-2,3,7-trideoxy-D-lyxo-hept-6-ulosonic acid
2-AMINO-4-TRIFLUOROMETHYLSULFANYL-BUTYRIC ACID
2-Amino-5-{[(4,5-dihydroxy-2-cyclopenten-1-yl)amino]methyl}-4H-pyrrolo[2,3-d]pyrimidin-4-on
2-Aminoadipic acid
2-Aminoindan-2-carboxylic acid
2-Bromo-1H-indole-3-carbaldehyde
2-Bromostyrene
2-Butoxyethanol acetate
2-cyclopropyl-5-(1,3-thiazol-2-yl)-7-(trifluoromethyl)pyrazolo[1,5-a]pyrimidine
2-Dehydro-D-gluconate
2-Diethylaminoethyl methacrylate
2-Hydroxy-3-methylbutyric acid
2-Hydroxy-4-(4-hydroxyphenyl)butanoic acid
2-Hydroxy-5-vinylphenyl hydrogen sulfate
2-Hydroxy2-methylbutyricacid
2-Hydroxyhippuric acid
2-Hydroxymyristic acid
2-Hydroxyphenethylamine
2-Isopropenyl-10,10,12,12,15b,15c-hexamethyl-2,3,5,6,6a,7,9,9a,10,12,15,15b,15c,16,17,17a-hexadecahydro-4bH-chromeno[5',6':6,7]indeno[1,2-b]pyrano[4',3':3,4]cyclopenta[1,2-f]indole-3,4b-diol
2-linoleoyl-sn-glycero-3-phosphoethanolamine
2-methyl-2,3,4,5-tetrahydro-1,5-benzoxazepin-4-one
2-Methylglutaric acid
2-Methylpropanamine
2-Methylserine
2-Methylthiazolidine
2-Oxo-delta3-4_5_5-trimethylcyclopentenylacetate
2-Oxophytanate
2-Oxovalericacid
2-Phenylcyclopropylamine
2-Phenylethyl D-glucopyranoside
2-Vinylpyridine
2,2,6,6-Tetramethyl-1-piperidinol (TEMPO)
2,2'-(1,1-Cyclohexanediyl)diacetic acid
2,2'-(Phenylimino)diethanol
2,3-Dihydro-1-benzofuran-2-carboxylic acid
2,3-dinor Prostaglandin E1
2,4-dihydroxyheptadec-16-ynyl acetate
2,4,6-Triisobutyl-1,3,5-dithiazinane
2,5,7,8-Tetramethyl-6-oxo-2-[(3E,7E)-4,8,12-trimethyl-3,7,11-tridecatrien-1-yl]-2,3,4,6-tetrahydro-8aH-chromen-8a-yl
2,6-Pyridine carboxylic acid
2',3'-Dideoxyinosine
20-Hydroxy-(5Z,8Z,11Z,14Z)-eicosatetraenoic acid
2444643WXK
3_5-Dihydroxy-phenylglycine
3-(1-Methyl-1H-pyrrol-2-yl)pyridine
3-(2-naphthyl)-5-(trifluoromethyl)-1H-pyrazole
3-(2,1,3-Benzothiadiazol-4-ylamino)-2-(2,2-dimethylpropanoyl)acrylonitrile
3-(3-sulfooxyphenyl)propanoic acid
3-(3,4-dihydroxyphenyl)propanoic acid
3-(alpha-L-Arabinofuranosyloxy)pimara-8(14),15-dien-12-yl 6-deoxy-beta-D-galactopyranoside
3-(tert-Butyl)-1-(2,4-dichlorobenzyl)-N-isopropyl-1H-pyrazole-5-carboxamide
3-[(1E)-3-Oxo-1-propen-1-yl]phenyl hydrogen sulfate
3-[(Z)-(Hydroxy{(2R,3R)-3-[hydroxy(imino)methyl]-2-oxiranyl}methylene)amino]-L-alanine
3-[3-Methoxy-4-(sulfooxy)phenyl]propanoic acid
3-alpha-20-alpha-dihydroxy-5-beta-pregnane3-glucuronide
3-Amino-2-naphthoic acid
3-Carboxy-1-methylpyridinium;N-Methylnicotinicacid
3-Dehydro-2-deoxyecdysone
3-Dehydrocarnitine
3-hydroxy-1H-quinolin-4-one
3-Hydroxy-4-methylanthranilate
3-Hydroxyaminophenol
3-Hydroxybutyric acid
3-Hydroxydecanoic acid
3-Hydroxypicolinicacid
3-Hydroxytetradecanedioic acid
3-Indolepropionicacid
3-Methoxy-4-hydroxyphenyl ethylene glycol
3-Methyl-4-[2-(4-morpholinophenyl)hydrazono]-1-phenyl-4,5-dihydro-1H-pyrazol-5-one
3-Methyloxindole
3-Methylsulfolene
3-methylthiopropyl-desulfoglucosinolate
3-O-β-D-Glucopyranosylandrographolide
3-Oxododecanoicacid
3-oxopalmitic acid
3-Oxotetradecanoic acid
3-Sialyllactose
3-tert-Butyladipic acid
3-Vinylaniline
3,3-Dimethyl-1,5-dioxacyclopentadecane-6,15-dione
3,3',5,5'-Tetramethyldiphenoquinone
3,4-Diaminopyridine
3,4-Dihydroxybenzenesulfonic acid
3,4,5-Trimethoxycinnamic acid
3,4,5-Trimethoxyphenol
3,5-Dicyclohexyl-3,5-bis[(dimethylsilyl)oxy]-1,1,7,7-tetramethyltetrasiloxane
3,5-Dihydroxybenzoic acid
3,8,9-trihydroxy-10-propyl-3,4,5,8,9,10-hexahydro-2H-oxecin-2-one
3'_4'_5-Trihydroxy-3_6_7-trimethoxyflavone
3'-Acetoxy-7',7a'-dimethyl-4-methylene-2-oxodecahydrospiro[furan-3,2'-inden]-4'-yl (2E)-3-(methylsulfanyl)acrylate
3'-hydroxyacetophenone;3-ACETYLPHENOL
3',5'-Cyclic dAMP
3alpha_12alpha-Dihydroxy-7-oxo-5beta-cholanate
3alpha_7alpha_12beta-Trihydroxy-5beta-cholanate
4_21-Dehydrogeissoschizine
4-(1-Carboxyethyl)-3-hydroxy-2-(3-methyl-2-buten-1-yl)phenyl hexopyranosiduronic acid
4-(1,3-thiazol-2-yl)-6-(trifluoromethyl)pyrimidin-2-amine
4-(2-Aminophenyl)-2_4-dioxobutanoate
4-(2-Carboxyethyl)-2-methoxyphenyl beta-D-glucopyranosiduronic acid
4-(2-Hydroxyethyl)phenyl hydrogen sulfate
4-(3-Methylbut-2-enyl)-L-tryptophan
4-(3-Oxopropyl)phenyl hydrogen sulfate
4-(5,6-Dihydroxy-6-methyl-1-hepten-2-yl)-1-methyl-1,2-cyclohexanediol
4-(allyloxy)-1,2-dihydroquinolin-2-one
4-(hydroxymethyl)benzoic acid
4-(tert-butyl)phenyl 3,5-dimethylisoxazole-4-carboxylate
4-[(2-Isopropyl-5-methylcyclohexyl)oxy]-4-oxobutanoic acid
4-[(2S)-5,7-Dihydroxy-4-oxo-3,4-dihydro-2H-chromen-2-yl]phenyl hydrogen sulfate
4-[3-(5-Hydroxy-2,2-dimethyl-2H-chromen-6-yl)propanoyl]phenyl hydrogen sulfate
4-[5-({6,7-Dimethoxy-8-[(6-methoxy-2-methyl-1-oxo-1,2,3,4-tetrahydro-7-isoquinolinyl)oxy]-2-methyl-1,2,3,4-tetrahydro-1-isoquinolinyl}methyl)-2-methoxyphenoxy]benzaldehyde
4-{[4-(5-propyl-2-pyrimidinyl)piperazino]sulfonyl}benzonitrile
4-Acetamidobenzoic acid
4-Amino-3-fluorophenol
4-Aminophenol
4-Coumaroylshikimate
4-Ethyl-2-methoxyphenyl hydrogen sulfate
4-Ethyl-2,6-dihydroxyphenyl hydrogen sulfate
4-ethylphenylsulfonic acid
4-Formyl-2-methoxyphenyl hydrogen sulfate
4-Guanidinobutanal
4-Guanidinobutanoate
4-Hydroxy-2-butynal
4-hydroxy-4-methyl-2-pentanone
4-Hydroxy-5-(2-hydroxy-2-propanyl)-2-methylbicyclo[3.1.0]hex-2-yl hexopyranoside
4-Hydroxy-5-(phenyl)-valeric acid-O-sulphate
4-Hydroxy-5-[4-hydroxy-3-(sulfooxy)phenyl]pentanoic acid
4-Hydroxy-5-methoxy-4-[2-methyl-3-(3-methyl-2-buten-1-yl)-2-oxiranyl]-1-oxaspiro[2.5]octan-6-one
4-Hydroxyindole
4-Hydroxymandelic acid
4-Hydroxyphenylacetylglycine
4-Imidazolone-5-propanoate
4-Indolecarbaldehyde
4-Isobutylbenzoicacid
4-Methoxy-3-(sulfooxy)benzoic acid
4-Methylene-2-oxoglutarate
4-Methylene-L-glutamine
4-Methylhexyl 3-[3-(2H-benzotriazol-2-yl)-4-hydroxy-5-(2-methyl-2-propanyl)phenyl]propanoate
4-Methyloctahydro-2H-quinolizin-2-one
4-Methylphenol
4-Nitroacetophenone
4-Nitrocatechol sulfate
4-O-(beta-L-Araf)-cis-L-Hyp
4-Oxo-2-azetidinyl acetate
4-oxo-4-(4-toluidino)but-2-enoic acid
4-Oxoproline
4-tert-Amylphenol
4-vinylguaiacol sulfate
4-vinylphenol sulfate
4-Vinylpyridine
4,15-Diacetoxy-3-hydroxy-12,13-epoxytrichothec-9-en-8-yl 3-hydroxy-3-methylbutanoate
4,6-Dihydroxy-2-naphthalenesulfonic acid
5_6-Dihydroxy-3-methyl-2-oxo-1_2-dihydroquinoline
5-({[(2R,4S,5R)-5-(6-Cyclopentyl-2-methyl-4-pyrimidinyl)-1-azabicyclo[2.2.2]oct-2-yl]methyl}amino)-5-oxopentanoic acid
5-(1-Hydroxytridecyl)dihydro-2(3H)-furanone
5-(N,N-Dimethylcarbamimidamido)-2-oxopentanoic acid
5-[3-(ethoxycarbonyl)-4-piperidinoanilino]-3,3-dimethyl-5-oxopentanoic acid
5-amino-1-phenyl-1H-pyrazole-4-carbonitrile
5-Aminopentanamide
5-guanidino-3-methyl-2-oxopentanoic acid
5-Hydroxyconiferylalcohol
5-Hydroxyindole-3-acetic acid
5-Hydroxyindoleacetylglycine
5-Hydroxyindolepyruvate
5-Hydroxytryptophan
5-L-Glutamyl-taurine
5-Methoxyindoleacetate
5-Methylcytidine
5-Methylcytosine
5-Phenylnicotinic acid
5,5-Dimethylhydantoin
5,7-Dihydroxy-7-methyl-1,4a,5,6,7,7a-hexahydrocyclopenta[c]pyran-1-yl beta-D-glucopyranoside
5,7-dimethyl-2-(methylthio)pyrazolo[1,5-a]pyrimidine-3-carbonitrile
5'-S-Ethyl-5'-thioadenosine
6-(5-Hydroxy-2-methyl-4-oxo-1(4H)-pyridinyl)norleucine
6-beta-Hydrocortisol
6-Chloro-5-methyl-1H-1,2,3-benzotriazole
6-Hydroxy-5-methyl-4,11-dioxoundecanoic acid
6-Hydroxy-6-oxido-12-oxo-5,7,11-trioxa-2-aza-6lambda~5~-phosphaheptacosan-9-yl (9Z,12Z)-9,12-octadecadienoate
6-Methylindole
6-Methylquinoline
6,7-Dihydroxynaphthalene-2-sulfonamide
7-(4-methylpiperazino)pyrimido[4,5-d]pyrimidine-2,4(1H,3H)-dithione
7-Hydroxy-6-(3-oxobutyl)-2H-chromen-2-one
7-Hydroxy-6-methoxy-2-oxo-2H-chromen-8-yl beta-D-allopyranoside
7-Methoxy-6-{(E)-2-[2-(7-methoxy-2-oxo-2H-chromen-6-yl)-1,4-dimethyl-3-cyclohexen-1-yl]vinyl}-2H-chromen-2-one
7-Methylguanine
7-Methylguanosine
7-oxoheptanoate
7,8-didemethyl-8-hydroxy-5-deazariboflavin
8-(4-Sulfophenyl) octanoic acid
8-Amino-7-oxononanoic acid
8-Hydroxyhexadecanedioic acid
8-Hydroxyquinoline
8-Iso-15-keto-prostaglandin-F2β
8Z,11Z,14Z-Eicosatrienoic acid
9_12-Dioxododecanoicacid
9-Hydroxy-10-undecenoic acid
9-Hydroxy-2-(2-hydroxy-2-propanyl)-2,3-dihydro-7H-furo[3,2-g]chromen-7-one
9-Oxononanoicacid
Acamprosate
acetoacetic acid
acetyl triethyl citrate
Acetyl-L-carnitine
Acetylcholine
Adipic acid
Agaritine
AICA ribonucleotide
Ala-Pro(Alanyl-Proline)
Allyl 5-methyl-2-oxo-1,3-dioxane-5-carboxylate
alpha-Aspartyl-4-hydroxyproline
alpha-Santonin
Alternariolmethylether
Androst-4-en-3-one
Anisole
Arachidonic acid
ARECOLINE
arg-ala
Artemetin
asp-leu
Asparagine
Atrazine
Azelaic acid
Beclomethasone
Benfluorex
Benzaldehyde
benzodepa
Benzosemiquinone
Benzoyl-beta-D-glucoside
Benzoylagmatine
Benzoylglucuronide(Benzoicacid)
Beta-Alanine
Betaine
Bis(2-ethylhexyl) 2-butenedioate
Brassicanal A
Caffeic acid phenethyl ester
CAPSO
Carnosine
Cathinone
Chenodeoxyglycocholate
Cholestane-3-7-12-25-tetrol-3-glucuronide
Cholicacidglucuronide
Choline
cis-4-Hydroxy-D-proline
Citiolone
CMPF
Coniferylalcohol
Corchorifatty acid F
Coronene
Cortolone-3-glucuronide
Corylin
Coumarin
Creatine
Creatinine
CuracinA
Cyanohydroxy butene
Cyasterone
CYCLO(-SER-TYR)
Cyclopentylacetic acid
Cystathionine
Cysteinylglycine(Cys-Gly)
Cytisine
Cytochalasin B
Cytosine
D-(-)-Glutamine
D-(+)-Proline
D-1-Aminopropan-2-olO-phosphate
D-Arabinonate
D-Arginine
D-Asparagine
D-erythro-Sphingosine1-phosphate
D-Isoleucyl-L-prolyl-L-tyrosyl-D-isoleucyl-L-leucine
D-Lombricine
D-Pipecolic acid
D-Proline
D-Serine
D-α-Hydroxyglutaric acid
DA9185000
Decarbamoyloxy saxitoxin
Decarbamoyloxysaxitoxin
delta(L-2-Aminoadipyl)-L-cysteinyl-D-valine
Demethyl phosphinothricin
Deoxy-5-methylcytidylate
Desoxycarbadox
DIACETIN MONOPROPANOATE
Dibutyl ethylmalonate
Dibutyl malate
Dibutyl phthalate
Diethyl 2,4,6-trimethyl-1,4-dihydropyridine-3,5-dicarboxylate
Diginatin
Dihexyl azelate
Dihydroergotoxine mesylate
Dihydrothymine
Dimethoxy(methyl)(3,3,3-trifluoropropyl)silane
Dimethyl 4-methyl-5-phenyl-1H-pyrrole-2,3-dicarboxylate
Dimetridazole
DL-Arginine
DL-Carnitine
DL-Glutamine
DL-Lysine
DL-Stachydrine
DL-Tryptophan
DL-β-Leucine
DMBA
Docosapentaenoic acid
Dodecanedioic acid
Dodecyl sulfate
duazomycin
Ecdysone
Ecgonine
Elacytarabine
Ethanal tetramer
Ethionine
Ethyl 4-(dimethylamino)butanoate
Ethyl 5-oxohexanoate
Ethyl myristate
Ethyl(R)-3-hydroxyhexanoate
Etilevodopa
Fananserin
Fasoracetam
Fentrazamide
Ferulic acid 4-sulfate
Fidarestat
Flumioxazin
Fluticasone
Forchlorfenuron
formyl-isoglutamine
Fructoselysine
Fuberidazole
gemeprost
Genipin
Geranyl 6-O-beta-D-xylopyranosyl-beta-D-glucopyranoside
glu-asp
Gluconic acid
Glutathione disulfide
Gly-Pro(Glycylproline)
Glycocholic acid
guaiacol sulfate
Guanidineaceticacid;Guanidoaceticacid
Helenalin
hemea
Hemigossypol
Heptopyranosides
Hexadecanedioic acid
Hexadecanedioic acid mono-L-carnitine ester
Hexyl fumarate
Hexylamine
Homoarginine
Homovanillic acid sulfate
Hostmaniane
Hydantoin
Hydroxyzine
Hypoxanthine
Icariside F2
Imafen
Imagabalin
Imidazole acetic acid
Imidazole lactic acid
Indigo dye
Indole
Indole-3-acrylic acid
Indole-3-acryloylglycine
Indole;1-Benzazole
Indoleacrylicacid
Indoxyl-beta-D-glucuronide
Iomethin I-125
Isocitric acid
Isoleucine
Isoprothiolane sulfoxide
Juniperic acid
Kanokoside B
L-(-)-Methionine
L-(+)-Citrulline
L-(+)-Lactic acid
L-Arginine
L-Ascorbic acid 2-sulfate
L-Cysteine-S-sulfate
L-Cystine
L-Formylkynurenine
L-Glutamic acid
L-Histidinol
L-Homocitrulline
L-Indospicine
L-Leucine
L-Methionine
L-Methionine Sulfoxide
L-Phenylalanine
L-Proline
L-Pyroglutamic acid
L-Serine
L-Threonic acid
L-Threonicacid
L-Tryptophan
L-Tyrosine
L(-)-Carnitine
L(+)-Citrulline;2-Amino-5-uredovalerate
Labdanolic acid
Linderalactone
Linoleic acid
LL8225000
Loganate
Loganetin
Lucel
Lunacalcipol
Lusitanicoside
Lyngbyatoxin C
LysoPC(18:3(9Z,12Z,15Z))
LysoPC(20:5(5Z,8Z,11Z,14Z,17Z))
LysoPC(22:4(7Z,10Z,13Z,16Z))
LysoPC(22:5(7Z,10Z,13Z,16Z,19Z))
LysoPC(P-18:0)
lysophosphatidylethanolamine (22:6(4Z,7Z,10Z,13Z,16Z,19Z)/0:0)
Lysophosphatidylinositol
Maleamate
MDPBP
meclofenoxate
Mesaconic acid
Methanesulfonicacid
methyl 3-[(2-cyano-3-ethoxy-3-oxoprop-1-enyl)amino]thiophene-2-carboxylate
methyl 3-hydroxypalmitate
methyl 5-{[2-(ethoxycarbonyl)-3-oxohex-1-enyl]amino}-2-furoate
methyl 5-vinylnicotinate
Methyl 8-[(2R,3R)-3-octyl-2-oxiranyl]octanoate
Methyl 8-[3-(2-hydroxyoctyl)-2-oxiranyl]octanoate
Methyl acetoacetate
Methyl isonicotinate
methyl isoquinoline-3-carboxylate
Methyl phenylglyoxylate
Methylimidazoleacetic acid
Metobromuron
MFCD00143247
MFCD00272697
Monostearin
Mupirocin
Muscapurpurin
Myristyl sulfate
N-((4-AMINO-2-METHYL-5-PYRIMIDINYL)METHYL)FORMAMIDE
N-({(2R,3S,4R,5S)-3,4-Dihydroxy-5-[2-(isopropylamino)-2-oxoethyl]tetrahydro-2-furanyl}methyl)cyclopentanecarboxamide
N-({(2R,3S,4R,5S)-3,4-Dihydroxy-5-[2-(isopropylamino)-2-oxoethyl]tetrahydro-2-furanyl}methyl)cyclopropanecarboxamide
N-({(2R,3S,4R,5S)-5-[2-(2,3-Dihydro-1H-indol-1-yl)-2-oxoethyl]-3,4-dihydroxytetrahydro-2-furanyl}methyl)benzamide
N-({(2R,4S,5R)-5-[6-(3,4-Dimethoxyphenyl)-2-methyl-4-pyrimidinyl]-1-azabicyclo[2.2.2]oct-2-yl}methyl)cyclobutanecarboxamide
N-(1-adamantyl)-N'-(2,2-diethoxyethyl)thiourea
N-(1,1-Dioxotetrahydro-1H-1λ6-thiophen-3-yl)-4-methoxybenzamide
N-(1,3-benzodioxol-5-yl)-3,4,5-trimethoxybenzamide
N-(1H-Indol-3-ylcarbonyl)glycine
N-(6,7-Dimethoxy-4-oxo-4H-3,1-benzothiazin-2-yl)-2-methyl-6-(trifluoromethyl)nicotinamide
N-[(10Z)-3-sec-Butyl-7-isobutyl-5,8-dioxo-2-oxa-6,9-diazabicyclo[10.2.2]hexadeca-1(14),10,12,15-tetraen-4-yl]-1-methylprolinamide
N-[(11Z)-octadecenoyl]-sphingosine-1-phosphocholine
N-[(1S,3aS,5S,7aR)-5-Hydroxy-7a-{3-[4-(2-methoxyphenyl)-1-piperazinyl]-3-oxopropyl}-3,3,5-trimethyloctahydro-1H-inden-1-yl]nicotinamide
N-[(7-Hydroxy-4-methyl-2-oxo-2H-chromen-8-yl)methyl]-N-methylglycine
N-[(9-beta-D-ribofuranosylpurin-6-yl)carbamoyl]threonine
N-[3-(2,6-dimethylmorpholino)propyl]-2,3,4,5,6-pentamethylbenzenesulfonamide
N-[3-(tert-butyl)-1-methyl-1H-pyrazol-5-yl]-N'-[4-(trifluoromethoxy)phenyl]urea
N-[4-(5-Amino-2,2-dimethyl-4-oxo-3,4-dihydro-2H-chromen-6-yl)-1-hydroxy-4-oxo-2-butanyl]formamide
N-{6-[3-(trifluoromethyl)phenoxy]-3-pyridinyl}-2,3-dihydro-1-benzofuran-5-carboxamide
N-Acetyl-DL-glutamic acid
N-Acetyl-DL-norvaline
N-Acetyl-L-glutamine
N-Acetyl-L-tyrosine
N-Acetylglutamine
N-Acetylneuraminic acid
N-Acetylornithine
n-Butylidenephthalide
n-heptanoic acid
N-Methylpivalamide
N-Nitrosoguvacoline
N-Succinyl-LL-2_6-diaminoheptanedioate
N-Sulfanilyl-3,4-xylamide
N-Sulfanyl-L-asparagine
N,N-Bis(2-hydroxyethyl)-p-phenylenediami
N,N-Di(2-butyn-1-yl)-N'-cyclohexyl-N'-methyl-1,4-benzenedisulfonamide
N,N-Dihydroxy-L-valine
N,N-Diisopropylethylamine (DIPEA)
N,N-Dimethylglycine
N,N'-Diphenylguanidine
N'1-(6-methylpyridazin-3-yl)-4-chlorobenzene-1-carbohydrazide
N1-[4-(trifluoromethoxy)phenyl]-1-(2-hydroxyethyl)hydrazine-1-carbothioamide
N1-{2-[5-(3-Methoxyphenyl)-1,3,4-oxadiazol-2-yl]phenyl}-4-chlorobenzene-1-sulfonamide
N1-Acetylspermidine
N3,N4-Dimethyl-L-arginine
N4-Acetylsulfadimethoxin
N5-Ethyl-L-glutamine
N6-(2-furylmethyl)-9H-purin-6-amine
Nalidixic Acid
Naphthalen-2-amine
Nicotinic acid
Nicotinuric acid
Nipradilol
Nitrosoheptamethyleneimine
Nonanal
Nonane-4_6-dione
Norcapillene
NP-001596
NP-004768
NP-007966
NP-008993
NP-009525
NP-011548
NP-019992
O-(Hydroxy{(2R)-3-(pentadecanoyloxy)-2-[(15Z)-15-tetracosenoyloxy]propoxy}phosphoryl)-L-serine
O-Acetylcarnitine
o-Methylacetophenone
O-nonanoylcarnitine
O-Sinapoylglucarolactone
o-Toluidine
Ocfentanil-d5
Octanoylglucuronide
Octylphosphonic acid
Oleic acid
Ornithine
ornithinoalanine
Orthophosphate
Oxaloglutarate
Oxine-Copper
Oxydiethan-2,1-diyldiacetat
P-DMEA
Palmitoleic acid
Palmitoyl sphingomyelin
Pantothenic acid
PC
PC(18:3(9Z,12Z,15Z)/18:2(9Z,12Z))
PEG Diethylhexanoate n4
Perfluoro-1-hexanesulfonic acid (PFHxS)
Perfluoro-1-octanesulfonic acid (PFOS)
PHA-543613
Phe-glu
Phenol
Phenylacetaldehyde
Phenylacetylglycine dimethylamide
Piperidine
Piracetam
Platelet-activating factor
Plumbagin
pnb
Pomalidomide
Prinaberel
Pro-Hyp
Proclavaminic acid
Propanoylagmatine
Propazine
Prostaglandin F2?
Prostaglandin K1
ProstaglandinF1a
Pyridostigmine
pyroglutamylglycine
Pyrophosphate
Pyroquilon
Pyrrolnitrin
Pyruvic acid
Quinaldic acid
Quinoline
Quizalofop-Methyl
RG5927903
RI2735000
Rimoprogin
S-(2-Methylpropanoyl)-dihydrolipoamide
S-Benzyl O-butyl S-ethyl phosphorodithioate
S-Glutaryldihydrolipoamide
S-OXY CYSTEINE
Scopolamine butylbromide
Sedanolide
Sedoheptulose
Senecionine
Serotonin O-Sulfate
Sesamolinol
Sinapinic acid-O-sulphate
sn-glycero-3-Phosphoethanolamine
Spermidine
Spinasaponin A
SpinasaponinA
spiromustine
Streptamine 4-phosphate
Suberic acid
Succinyl proline
Sulfate
Terfenadine
Tetradecanedioic acid
Tetrahydroaldosterone-3-glucuronide
Tetrahydropalmatine
TETRAMETHYLCYCLOTETRASILOXANE
Tetramisole
Thiamin
Thiamindiphosphate
Thiourea
threonine
Threonylserine
THTA
thymol sulfate
trans-3-Indoleacrylic acid
trans-Cinnamic acid
Triethyl citrate
Trigonelline
trihomomethionine
Trimetaphosphate
trimethadione
Triphosphate
Tris(hydroxymethyl)aminomethane
Trolox
trp-glu
Tuberonicacidglucoside
Ubiquinone-2(CoQ2)
UNII:DU5YP0O31R
UNII:FU2EWB60RT
Uric acid
val-glu
Valepotriate
Valine
Valyl-4-hydroxyproline
vinyl sulfide
Vulvic acid
Warfarin
xestoquinone
β-D-Glucopyranuronic acid
δ-Gluconic acid δ-lactone
δ-Valerolactam

## Sheet: Compounds increased P<.001
Compound	FC	log2(FC)	p value	-LogP	1/P	FC x P-value	FC x -LogP	Log2(FC) x -LogP
Androst-4-en-3-one	19.7644	4.30483	9.75e-18	17.011	1.02564e+17	2.02712e+18	336.212	73.2295
12(13)-DiHOME	15.0001	3.90691	6.62e-16	15.1791	1.51057e+15	2.26588e+16	227.689	59.3035
9-HpODE	13.224	3.72509	8.77e-14	13.057	1.14025e+13	1.50787e+14	172.666	48.6385
3-oxopalmitic acid	13.2315	3.72591	8.03e-13	12.0953	1.24533e+12	1.64776e+13	160.039	45.0659
13,14-Dihydro-15-keto Prostaglandin A2	7.73216	2.95087	1.38e-15	14.8601	7.24638e+14	5603013076086957	114.901	43.8503
2',3'-Dideoxyinosine	22.2415	4.47518	6.05e-10	9.21824	1.65289e+09	3.67628e+10	205.028	41.2533
19(R)-hydroxy Prostaglandin A2	15.7878	3.98074	1.1e-10	9.95861	9.09091e+09	1.43526e+11	157.225	39.6426
(15Z)-9,12,13-Trihydroxy-15-octadecenoic acid	17.2491	4.10845	5.94e-10	9.22621	1.6835e+09	2.90389e+10	159.144	37.9054
10_16-Dihydroxyhexadecanoicacid	7.5792	2.92205	1.79e-11	10.7471	5.58659e+10	4.23419e+11	81.4548	31.4037
[FA(18:3)]13S-hydroperoxy-9Z_11E_14Z-octadecatrienoicacid	9.15667	3.19482	3.34e-10	9.47625	2.99401e+09	2.74152e+10	86.7709	30.275
(R)-10-Hydroxystearate	5.50782	2.46148	8.62e-13	12.0645	1.16009e+12	6.38958e+12	66.4491	29.6965
Cholestane-3-7-12-25-tetrol-3-glucuronide	48.391	5.59667	1.35e-05	4.86967	74074.1	3.58452e+06	235.648	27.2539
N1-Acetylspermidine	9.79912	3.29265	1.11e-08	7.95468	9.00901e+07	8.82803e+08	77.9488	26.192
Hexadecanedioic acid mono-L-carnitine ester	11.8002	3.56074	5.33e-08	7.27327	1.87617e+07	2.21393e+08	85.8264	25.8983
1-(4-Hydroxy-3-methoxyphenyl)-3,5-decanediyl diacetate	39.1988	5.29274	1.82e-05	4.73993	54945.1	2.15378e+06	185.799	25.0872
8-Iso-15-keto-prostaglandin-F2?	13.6455	3.77036	2.24e-07	6.64975	4.46429e+06	6.09176e+07	90.7395	25.0719
(10E,12E,14E)-16-Hydroxy-9-oxo-10,12,14-octadecatrienoic acid	7.48895	2.90476	7.06e-08	7.1512	1.41643e+07	1.06076e+08	53.555	20.7725
1,3-Dihydroxy-2-propanyl (9Z)-9-tetradecenoate	5.506	2.46101	5.27e-09	8.27819	1.89753e+08	1.04478e+09	45.5797	20.3727
14,18-Dihydroxy-12-oxo-9,13,15-octadecatrienoic acid	15.2156	3.92748	1.79e-05	4.74715	55865.9	850034	72.2307	18.6443
13(S)-HOTrE	4.92078	2.29889	1.07e-08	7.97062	9.34579e+07	4.59886e+08	39.2216	18.3235
Gluconic acid	39.3918	5.29982	0.00055175	3.25826	1812.42	71394.3	128.349	17.2682
Benzoyl-beta-D-glucoside	14.9977	3.90667	3.99e-05	4.39903	25062.7	375882	65.9752	17.1855
Tetrahydroaldosterone-3-glucuronide	28.4957	4.83267	0.00055855	3.25294	1790.35	51017.3	92.6948	15.7204
ProstaglandinF1a	9.40203	3.23297	1.94e-05	4.7122	51546.4	484641	44.3042	15.2344
Dibutyl phthalate	6.18085	2.62781	1.66e-06	5.77989	602410	3.7234e+06	35.7247	15.1884
Triethyl citrate	25.1364	4.6517	0.0007884	3.10325	1268.39	31882.8	78.0045	14.4354
8-HEPE	7.16589	2.84115	1.04e-05	4.98297	96153.8	689028	35.7074	14.1573
N-[4-(5-Amino-2,2-dimethyl-4-oxo-3,4-dihydro-2H-chromen-6-yl)-1-hydroxy-4-oxo-2-butanyl]formamide	16.9935	4.08691	0.00054462	3.26391	1836.14	31202.5	55.4652	13.3393
n-heptanoic acid	15.1511	3.92135	0.00043668	3.35984	2290.01	34696	50.9051	13.1751
2-Amino-5-{[(4,5-dihydroxy-2-cyclopenten-1-yl)amino]methyl}-4H-pyrrolo[2,3-d]pyrimidin-4-on	8.86839	3.14867	9.11e-05	4.04048	10976.9	97347.9	35.8326	12.7222
1,5-Bis[2-(bicyclo[2.2.1]hept-5-en-2-yl)ethyl]-1,1,3,3,5,5-hexamethyltrisiloxane	14.3984	3.84784	0.00056442	3.2484	1771.73	25510.1	46.7718	12.4993
[FAoxo(12:0)]12-oxo-10E-dodecenoicacid	17.138	4.09912	0.00095794	3.01866	1043.91	17890.4	51.7337	12.3739
2-Hydroxy-4-(4-hydroxyphenyl)butanoic acid	9.31272	3.2192	0.00014696	3.8328	6804.57	63369.1	35.6938	12.3386
2-Hydroxyphenethylamine	9.43307	3.23773	0.00015836	3.80035	6314.73	59567.3	35.849	12.3045
N-({(2R,3S,4R,5S)-3,4-Dihydroxy-5-[2-(isopropylamino)-2-oxoethyl]tetrahydro-2-furanyl}methyl)cyclopropanecarboxamide	11.6795	3.54591	0.00034241	3.46545	2920.48	34109.7	40.4748	12.2882
13,14-Dihydro-15-keto-tetranor prostaglandin F1?	14.4167	3.84967	0.00074884	3.12561	1335.4	19252	45.061	12.0326
2,4-dihydroxyheptadec-16-ynyl acetate	3.96904	1.98879	1.22e-06	5.91364	819672	3.25331e+06	23.4715	11.761
(10E,15Z)-9,12,13-Trihydroxy-10,15-octadecadienoic acid	7.40028	2.88758	9.45e-05	4.02457	10582	78309.9	29.7829	11.6213
N-({(2R,4S,5R)-5-[6-(3,4-Dimethoxyphenyl)-2-methyl-4-pyrimidinyl]-1-azabicyclo[2.2.2]oct-2-yl}methyl)cyclobutanecarboxamide	11.7269	3.55175	0.00060302	3.21967	1658.32	19447	37.7567	11.4355
N-Acetylneuraminic acid	9.04568	3.17723	0.00031871	3.4966	3137.65	28382.2	31.6292	11.1095
Creatine	10.3513	3.37174	0.00060973	3.21486	1640.07	16976.9	33.2781	10.8397
trp-glu	2.70687	1.43663	2.92e-08	7.53462	3.42466e+07	9.27011e+07	20.3952	10.8244
{4-Ethyl-6-[(3E)-2-ethyl-3-hexen-1-yl]-6-methyl-1,2-dioxan-3-yl}acetic acid	3.91942	1.97064	3.59e-06	5.44491	278552	1.09176e+06	21.3409	10.7299
(6R,8Z)-6-Hydroxy-3-oxo-8-tetradecenoic acid	9.48047	3.24496	0.00062386	3.20491	1602.92	15196.5	30.3841	10.3998
5-({[(2R,4S,5R)-5-(6-Cyclopentyl-2-methyl-4-pyrimidinyl)-1-azabicyclo[2.2.2]oct-2-yl]methyl}amino)-5-oxopentanoic acid	8.94374	3.16088	0.00058345	3.234	1713.94	15329.1	28.924	10.2223
(2_3-Dihydroxybenzoyl)adenylate	3.63504	1.86197	3.38e-06	5.47108	295858	1.07546e+06	19.8876	10.187
Hexyl fumarate	3.99425	1.99792	8.06e-06	5.09366	124069	495564	20.3454	10.1768
5-[3-(ethoxycarbonyl)-4-piperidinoanilino]-3,3-dimethyl-5-oxopentanoic acid	5.20942	2.38112	6.47e-05	4.1891	15456	80516.5	21.8228	9.97475
Pipemidic Acid	7.07965	2.82368	0.00036793	3.43423	2717.91	19241.8	24.3132	9.69717
Phe-glu	3.5886	1.84342	7.22e-06	5.14146	138504	497036	18.4507	9.47789
3-Carboxy-1-methylpyridinium;N-Methylnicotinicacid	7.63825	2.93324	0.00068183	3.16632	1466.64	11202.6	24.1852	9.2876
N1-[4-(trifluoromethoxy)phenyl]-1-(2-hydroxyethyl)hydrazine-1-carbothioamide	3.73093	1.89953	3.67e-05	4.43533	27248	101660	16.5479	8.42507
3-Methyl-4-[2-(4-morpholinophenyl)hydrazono]-1-phenyl-4,5-dihydro-1H-pyrazol-5-one	6.77415	2.76004	0.00091365	3.03922	1094.51	7414.38	20.5881	8.38837
NP-007966	4.27113	2.09462	0.00010073	3.99684	9927.53	42401.8	17.071	8.37186
4-[(2-Isopropyl-5-methylcyclohexyl)oxy]-4-oxobutanoic acid	3.96055	1.9857	0.00014629	3.83479	6835.74	27073.3	15.1879	7.61474
13,14-dihydro Prostaglandin E1	3.11023	1.63702	3.04e-05	4.51713	32894.7	102310	14.0493	7.39462
Bis(2-ethylhexyl) 2-butenedioate	2.8082	1.48965	2.59e-05	4.5867	38610	108425	12.8804	6.83256
N-Acetylglutamine	3.50631	1.80995	0.00050507	3.29665	1979.92	6942.23	11.5591	5.96678
Isoprothiolane sulfoxide	3.15806	1.65904	0.00032393	3.48955	3087.09	9749.21	11.0202	5.7893
4-Oxo-2-azetidinyl acetate	2.66766	1.41558	0.00013794	3.86031	7249.53	19339.3	10.298	5.46456
8-Hydroxyhexadecanedioic acid	3.37211	1.75365	0.00088768	3.05174	1126.53	3798.79	10.2908	5.3517
Benzaldehyde	2.40125	1.26378	0.00012824	3.89198	7797.88	18724.6	9.3456	4.91862
3-Hydroxypicolinicacid	2.15661	1.10877	6.47e-05	4.1891	15456	33332.5	9.03426	4.64473
val-glu	2.53839	1.34392	0.00040916	3.38811	2444.03	6203.91	8.60035	4.55333
O-Acetylcarnitine	2.73905	1.45368	0.00077649	3.10986	1287.85	3527.48	8.51808	4.52073
Trimetaphosphate	2.08886	1.06272	0.00037863	3.42178	2641.1	5516.89	7.14763	3.63639
Prostaglandin F2?	2.09472	1.06676	0.00053224	3.27389	1878.85	3935.67	6.8579	3.49246
n-Butylidenephthalide	2.03537	1.02529	0.00060245	3.22008	1659.89	3378.5	6.55407	3.30153

## Sheet: Compounds decreased P<.001
Compound	FC	log2(FC)	p value	1/FC	-LogP	1/FC x -LogP	-Log2[FC] x -Log[P-value]
4-tert-Amylphenol	0.0303785	5.0408	8.63e-10	32.918	9.06399	298.368	45.6898
Ferulic acid 4-sulfate	0.125815	2.99063	3e-08	7.9482	7.52288	59.7933	22.4981
Quinoline	0.128043	2.9653	1.91e-08	7.8099	7.71897	60.2844	22.8891
2-Aminoindan-2-carboxylic acid	0.130088	2.94244	6.81e-08	7.6871	7.16685	55.0923	21.088
2_4_6-Trihydroxybenzophenone	0.150912	2.72823	9.82e-08	6.6264	7.00789	46.4371	19.1191
8-Hydroxyquinoline	0.152798	2.71031	8.05e-08	6.5446	7.0942	46.4287	19.2275
4-Vinyl pyridine	0.195293	2.35628	8.38e-07	5.1205	6.07676	31.116	14.3186
L-Ascorbic acid 2-sulfate	0.199283	2.32711	7.21e-07	5.018	6.14206	30.8209	14.2933
cis-4-Hydroxy-D-proline	0.216502	2.20755	2.43e-09	4.6189	8.61439	39.789	19.0167
7-oxoheptanoate	0.217623	2.2001	8.41e-06	4.5951	5.0752	23.3211	11.1659
9-Oxo-nonanoic acid	0.221985	2.17146	1.61e-08	4.5048	7.79317	35.1067	16.9226
1-Vinyl-2-pyrrolidone	0.245785	2.02453	1.44e-06	4.0686	5.84164	23.7673	11.8266
4-Isobutyl benzoic acid	0.250413	1.99762	1.27e-07	3.9934	6.8962	27.5393	13.776
2-Oxovaleric acid	0.253897	1.97768	5.68e-07	3.9386	6.24565	24.5991	12.3519
10-HDA	0.27356	1.87007	3.04e-07	3.6555	6.51713	23.8234	12.1875
(Diethoxymethoxy)ethene	0.282207	1.82518	3.41e-08	3.5435	7.46725	26.4602	13.629
7-Methoxy-6-{(E)-2-[2-(7-methoxy-2-oxo-2H-chromen-6-yl)-1,4-dimethyl-3-cyclohexen-1-yl]vinyl}-2H-chromen-2-one	0.300048	1.73673	1.61e-07	3.3328	6.79317	22.6403	11.7979
L-(+)-Citrulline	0.316316	1.66056	1.41e-09	3.1614	8.85078	27.9809	14.6973
5-Hydroxyindole pyruvate	0.332082	1.59039	2.63e-09	3.0113	8.58004	25.8371	13.6456
Phenylacetylglycine dimethylamide	0.350373	1.51304	9.63e-05	2.8541	4.01637	11.4631	6.07692
1-Pyrroline	0.396212	1.33565	3.38e-09	2.5239	8.47108	21.3802	11.3144
1-Methylnicotinamide	0.412303	1.27822	3.26e-05	2.4254	4.48678	10.8822	5.73511
LysoPC(22:5(7Z,10Z,13Z,16Z,19Z))	0.417624	1.25972	6.26e-07	2.3945	6.20343	14.8541	7.81461
L-Proline	0.419463	1.25338	3.72e-08	2.384	7.42946	17.7118	9.31196
Nonanal	0.427387	1.22639	0.00015322	2.3398	3.81468	8.9256	4.67827
3-Hydroxydecanoic acid	0.427936	1.22453	0.00015375	2.3368	3.81318	8.91065	4.66938
Myristyl sulfate	0.432807	1.20821	4.25e-06	2.3105	5.37161	12.4111	6.49001
o-Toluidine	0.44049	1.18282	6.24e-07	2.2702	6.20482	14.0862	7.33918
2-Acetamidophenol	0.447708	1.15937	1.37e-06	2.2336	5.86328	13.0962	6.79772
2-Hydroxyhippuric acid	0.454091	1.13895	1.15e-06	2.2022	5.9393	13.0795	6.76454

## Sheet: C18 Prognostic
Name	Ratio (NS/S)
3-(2-Hydroxyethyl)indole	413.817
Indoxyl sulfate	337.682
4,7-Bis(4-ethoxyphenyl)-6-(4-methoxyphenyl)[1,2,5]thiadiazolo[3,4-c]pyridine	198.955
(2S)-2-[12-Ethyl-2-hydroxy-8-(hydroxymethyl)-9-oxo-9,11-dihydroindolizino[1,2-b]quinolin-7-yl]-2-hydroxybutanoic acid	165.544
MFCD08277028	140.095
2-Chloro-3-hydroxy-3-methylbutyl acetate	134.219
Hippuric acid	125.581
Diethyl (2-oxopropyl)malonate	118.444
1-{[(3R,4S)-3-({5-[4-(2-Methyl-2-propanyl)phenyl]-1,2-oxazol-3-yl}methyl)-4-piperidinyl]acetyl}-4-piperidinecarboxamide	114.446
3-Hydroxy-N-(2-oxotetrahydro-3-furanyl)dodecanamide	113.582
Homovanillicacidsulfate	108.79
N-[(6-Hydroxy-1,3-benzodioxol-5-yl)carbonyl]glycine	102.704
4-Hydroxycinnamoylmethane	100.002
Xanthurenic acid	96.5711
7440	96.2117
4-Acetyl-2(3H)-benzoxazolone	95.0053
Sarcostin	93.0954
2-(6-Hydroxyhexyl)-3-methylenesuccinic acid	80.6916
Diethyl fumarate	76.6557
CYCLO(-SER-TYR)	76.2167
(4S)-4_6-Dihydroxy-2_5-dioxohexanoate	75.0541
(3E)-3-(1H-Imidazol-4-ylmethylene)-6-(1H-indol-3-ylmethyl)-2,5-piperazinedione	73.7235
Cyclopentylacetic acid	73.0993
2-oxosuberate	71.0761
Benzoylglucuronide(Benzoicacid)	70.2371
Decenedioic acid	63.7474
O-nonanoylcarnitine	58.214
Ethyl (2E,4R,5R)-5-hydroxy-4-(tetrahydro-2H-pyran-2-yloxy)-2-hexenoate	56.8695
4-Hydroxy-1H-indole-3-acetonitrile	55.9867
1-(Carboxymethyl)cyclohexanecarboxylic acid	49.0717
(R)-3-((R)-3-Hydroxybutanoyloxy)butanoate	41.8742
Ethylene dodecanedioate	40.7273
(5-Benzyl-3,6-dioxo-2-piperazinyl)acetic acid	39.8018
Dopamine3-O-sulfate	39.77
Methyl 2,3-dihydro-3-hydroxy-2-oxo-1H-indole-3-acetate	38.4172
2-Phenylethanolglucuronide	37.2364
Nonane-4_6-dione	37.2269
4-Phenolsulfonic acid	36.6659
(2E)-3-[4-(Sulfooxy)phenyl]acrylic acid	35.6777
Hexanoylglycine	35.0402
N-Phenylacetylglutamine	34.8468
3165	34.8238
3-(4-Hydroxyphenyl)propionic acid	33.1969
3-(alpha-L-Arabinofuranosyloxy)pimara-8(14),15-dien-12-yl 6-deoxy-beta-D-galactopyranoside	32.379
5-Hydroxy-2-furoic acid	32.2653
Sebacic acid	30.0823
MFCD00272697	29.898
3-indole carboxylic acid glucuronide	29.2313
Tetrahydroaldosterone-3-glucuronide	28.4564
(R)-2_3-Dihydroxy-3-methylbutanoate	28.4277
3,8,9-trihydroxy-10-propyl-3,4,5,8,9,10-hexahydro-2H-oxecin-2-one	28.18
NP-022389	27.2965
Cortolone-3-glucuronide	27.0487
Orotic acid	26.6865
3-Hydroxydodecanedioic acid	26.1172
6-O-Benzoyl-alpha-D-glucopyranose	26.0146
3-alpha-20-alpha-dihydroxy-5-beta-pregnane3-glucuronide	25.591
N-Acetylneuraminic acid	24.8286
13,14-Dihydro-15-keto-tetranor prostaglandin F1α	24.3611
(1S_4S)-4-Hydroxy-3-oxocyclohexane-1-carboxylate	24.1105
Suberic acid	23.8051
NP-018660	23.1992
2-Amino-4-hydroxy-7,8-dihydro-6-pteridinecarboxamide	23.1192
2-Hydroxy-6-oxonona-2_4-diene-1_9-dioate	23.0529
2-Dehydro-D-gluconate	22.4961
N-Phenylacetylglutamic acid	21.435
Gly-Lys	21.3776
4-(2-Hydroxyethyl)phenyl hydrogen sulfate	20.5538
3-Phenyllactic acid	20.2939
4-Hydroxyphenylacetic acid	20.1164
(17beta)-4-(Acetylsulfanyl)-3-oxoandrost-4-en-17-yl propionate	19.95
(1S,4S,5R,8S,9R,12R,13R)-1,5,9-Trimethyl-11,14,15,16-tetraoxatetracyclo[10.3.1.0~4,13~.0~8,13~]hexadec-10-yl alpha-L-gulopyranosiduronic acid	19.3215
(25S)-5&beta;-spirostan-3&beta;-ol3-O-&beta;-D-glucoside	18.9389
4-hydroxy-4-(indol-3-ylmethyl)glutamic acid	18.9211
(4R,5S,9S,10R,12S,13S)-1,5,9-Trimethyl-11,14,15,16-tetraoxatetracyclo[10.3.1.0~4,13~.0~8,13~]hexadecan-10-ol	18.8837
Succinyl adenosine	18.715
6-beta-Hydrocortisol	18.4694
7-mercaptoheptanoylthreonine	18.4177
(2E)-4-Hydroxy-4-{4-hydroxy-2-[(1E)-6-hydroxy-1-hepten-1-yl]cyclopentyl}-2-butenoic acid	17.9148
(Z,5Z)-5-{[(1Z,2S)-6-Amino-1-{[(1Z,2R)-1-{[(1R)-1-carboxyethyl]imino}-1-hydroxy-2-propanyl]imino}-1-hydroxy-2-hexanyl]imino}-N-[(2S)-2-amino-1-hydroxypropylidene]-5-hydroxy-L-norvaline	17.7909
2-Aminobenzoic acid	17.4366
MFCD00649394	17.4143
Deoxycholicacid3-glucuronide	17.1807
2,5-Furandicarboxylic acid	16.6357
4-Hydroxyphenylacetylglycine	16.448
3-Hydroxytetradecanedioic acid	16.4022
Aspartyl-Phenylalanine	16.3824
(5beta)-24-Oxo-24-[(2-sulfoethyl)amino]cholan-3-yl beta-D-glucopyranosiduronic acid	16.2118
DL-4-Hydroxyphenyllactic acid	16.1051
NP-019483	15.753
N-Feruloylglycine	14.6115
2-Propylglutaric acid	14.5322
6,18,19-Trihydroxytrachyloban-2-one	14.2735
(2xi)-1-O-[(5beta,9beta,10alpha,15beta)-9,15-Dihydroxy-18-oxokaur-16-en-18-yl]-beta-D-ribo-hexopyranose	14.0243
Octanoylglucuronide	13.7797
10-Undecenoic acid	13.7462
5-Hydroxyindoleacetate	13.4611
Pro-Hyp	13.3026
N6-threonylcarbamoyladenosine	13.1979
2,2'-(1,2,4,5-Tetrazine-3,6-diyl)diphenol	13.1889
5-(Methoxymethyl)-4-[(methylsulfonyl)methyl]benzene-1,2,3-triyl triacetate	13.1343
NP-005196	13.027
n-heptanoic acid	12.8828
Tetradecanedioicacid	12.7533
1-(2-chlorobenzyl)-2,4-dioxo-1,2,3,4-tetrahydropyrimidine-5-carbonitrile	12.6171
Indole-3-lactic acid	12.2249
D-Gluconic acid	12.053
2-Cyclopropyl-7,8-dihydro-5H-thiino[4,3-d]pyrimidin-4-ol	11.8593
7-(3-Amino-3-carboxypropyl)-6-methyl-3-(beta-D-ribofuranosyl)-3,4-dihydro-9H-imidazo[1,2-a]purin-9-one	11.8234
(2S)-2-{[1-(R)-Carboxyethyl]amino}pentanoate	11.7984
Indole-3-acetaldehyde	11.5492
2-phosphinomethylmalic acid	11.4846
5-Hexyl-2-oxotetrahydro-3-furancarboxylic acid	11.3628
Phloretic acid	11.3085
N-Formyl-L-aspartate	11.2662
2-(1H-Benzotriazol-1-ylmethyl)-2,3,4,9-tetrahydro-1H-beta-carboline	11.1724
(1R,2S,5R)-2-Isopropyl-5-methylcyclohexyl 3-phenyl-2-(phenylsulfonyl)propanoate	11.1144
N-(indol-3-ylacetyl)glutamine	11.0956
(1aR,5aS,7aS,8aS,9aS,9dS)-5a,7a-Dimethyl-5'-oxoicosahydro-3'H-spiro[cyclopropa[4,5]cyclopenta[1,2-a]cyclopropa[l]phenanthrene-8,2'-furan]-3-sulfonic acid	11.0681
2-Oxoglutaramate	10.9948
Benzamide	10.981
L-Threonic acid	10.9585
(7R)-4,7-Dihydroxy-N,N,N-trimethyl-10-oxo-3,5,9-trioxa-4-phosphanonadecan-1-aminium 4-oxide	10.8522
p-cresolsulfatepotassium;p-Cresolsulfate	10.3728
(15Z)-9,12,13-Trihydroxy-15-octadecenoic acid	10.3089
[SThydrox]N-(3alpha-hydroxy-5beta-cholan-24-oyl)-glycine3-sulfate	10.3055
Diethyl 2,2'-(2-oxo-1,3(2H)-quinoxalinediyl)diacetate	10.1047
(2S)-3-Hydroxy-1,2-propanediyl dibutanoate	9.84299
2-[(3S,3aR,5R,8R,8aS)-3,8-Dihydroxy-8-(hydroxymethyl)-3-methyl-2-oxodecahydro-5-azulenyl]-2-propanyl beta-D-glucopyranoside	9.73791
2-Hydroxy-3-(sulfooxy)succinic acid	9.65097
Acetyl-L-carnitine	9.58841
Porphobilinogen	9.46851
6-Chloro-5-methyl-1H-1,2,3-benzotriazole	9.1244
N2-Dimethylguanosine	8.7601
2-Hydroxy-2_4-pentadienoate	8.63892
4-Oxoproline	8.60433
N-Acetyl-L-phenylalanine	8.49891
NP-016455	8.46594
2-Aminoadipic acid	8.42406
4,15-Diacetoxy-3-hydroxy-12,13-epoxytrichothec-9-en-8-yl 3-hydroxy-3-methylbutanoate	8.26639
Carnosine	8.22172
6-Methyl[1,2,4]triazolo[4,3-b]pyridazin-8-ol	8.18262
Propyl hydrogen sulfate	8.13927
L-Phenylalanine	7.80394
Pimelic acid	7.71988
D-gamma-Glutamylthreonine	7.65496
Isovanillic acid	7.5729
[FAtrihydroxy(18:0)]9_10_13-trihydroxy-11-octadecenoicacid	7.53952
Leucinic acid	7.51004
Indoxyl-beta-D-glucuronide	7.49616
5-Octyl-2-oxotetrahydro-3-furancarboxylic acid	7.40758
NP-020414	7.14943
Diethyl(2R_3R)-2-methyl-3-hydroxysuccinate	7.13031
MFCD03411993	7.05436
(14R)-3beta,5,6beta,10,16-pentahydroxygrayanotoxan-14-yl acetate	6.94257
1_6_6-Trimethyl-2_7-dioxabicyclo[3.2.2]nonan-3-one	6.70917
methyl 3-[(2-cyano-3-ethoxy-3-oxoprop-1-enyl)amino]thiophene-2-carboxylate	6.64015
Glutamic Acid	6.63887
Propyl gallate	6.59836
Taurine	6.59071
Taurochenodeoxycholic acid	6.56965
2-Hydroxyphenylacetic acid	6.55824
2-Hydroxyvaleric acid	6.49084
N-Acetyl-DL-tryptophan	6.3829
Phe-glu	6.36096
Tyr-Phe	6.31422
N-tert-Butyloxycarbonyl-deacetyl-leupeptin	6.27194
N-Acetylglutamine	6.2293
D-Arabinonate	6.22128
NP-020292	6.20685
α-Aspartylphenylalanine	6.14401
3-Hydroxy-3-methylglutaric acid	5.8747
9-Anthryl(trimethyl)silane	5.8558
4-Hydroxy-5-(2-hydroxy-2-propanyl)-2-methylbicyclo[3.1.0]hex-2-yl hexopyranoside	5.8495
D-(-)-Erythrose;L-Threose	5.80922
N4-Acetylcytidine	5.7647
ProstaglandinF1a	5.6594
leu-asp	5.4784
3-Ureidoisobutyrate	5.44277
DL-3-Aminoisobutyric acid	5.381
N-Acetylvaline	5.35087
Methylmalonic acid	5.33503
Hexadecanedioic acid	5.2677
Purine	4.83548
Corchorifatty acid F	4.73539
Isovalerylglutamic acid	4.70165
L-Homocitrulline	4.56526
N-Acetyl-L-tyrosine	4.49627
N-Acetyl-L-methionine	4.46864
4-Anisic acid	4.09509
2-Acetyl-5-hydroxyphenyl hydrogen sulfate	4.04744
L-gamma-Glutamyl-L-valine	3.96812
{4,6-Dihydroxy-3-[(2E)-4-hydroxy-3-methyl-2-buten-1-yl]-2-methoxyphenyl}acetic acid	3.87502
3,3-Dimethylglutaric acid	3.86448
Hexanoic acid	3.85735
L(+)-Citrulline;2-Amino-5-uredovalerate	3.82082
19(R)-Hydroxy prostaglandin F2α	3.79551
β-Muricholic acid	3.66734
Muricholic Acid	3.53926
Leu-Glu	3.41668
7,8-Dihydroxy-3,4,15-triacetoxyscirpenol	3.40846
3-Methylglutaric acid	3.36359
canthin-6-one	3.29277
Oxidized glutathione	3.22
12(13)-DiHOME	3.19524
2-(Acetylamino)hexanoic acid	3.16265
CMPF	3.12872
1-[(8Z,11Z,14Z)-icosatrienoyl]-sn-glycero-3-phosphocholine	3.07386
13,14-dihydro-15-keto-tetranor Prostaglandin D2	3.06861
Uric acid	3.05778
6-Hydroxypentadecanedioic acid	2.97653
(6E,8R,10Z)-8-Hydroxy-3-oxo-6,10-hexadecadienoic acid	2.91885
Diethyl dibutylmalonate	2.90834
Succinyl proline	2.90356
[FAhydroxy_oxo(7:0/2:0)]4-hydroxy-2-oxo-Heptanedioicacid	2.86003
1-heptadecanoyl-sn-glycero-3-phosphocholine	2.77635
(10S)-Juvenile hormone III diol	2.7674
(9S_10S)-9_10-Dihydroxyoctadecanoate	2.73436
2-Hydroxyhippuric acid	2.73296
8-Hydroxyhexadecanedioic acid	2.69428
D-Glucuronic acid	2.65066
Benzylamine	2.64426
N-Acetyl-DL-alanine	2.62764
trp-glu	2.61525
3082	2.61192
3-oxopalmitic acid	2.60955
1-Octyl-2,8,9-trioxa-5-aza-1-silabicyclo[3.3.3]undecane	2.3802
1,3-Benzodioxole-5-carboxylic acid	2.37934
4-Ethyl-2,6-dihydroxyphenyl hydrogen sulfate	2.34959
1-{4-hydroxy-2-oxo-6-[(1E)-prop-1-en-1-yl]-2H-pyran-3-yl}butane-1,2-dione	2.33663
2-Phenylethyl D-glucopyranoside	2.30991
10_16-Dihydroxyhexadecanoicacid	2.19487
D-Glyceric acid	2.17968
DL-β-Leucine	2.16408
6-(Hydroxymethyl)-3-methyl-6-nonyldihydro-2H-pyran-2,4(3H)-dione (non-preferred name)	2.12989
2-Hydroxy-3-{4-hydroxy-3-[(2E)-4-hydroxy-3-methyl-2-buten-1-yl]phenyl}propanoic acid	2.11758
5-HYDROXYINDOLE-3-ACETIC ACID	2.09444
Alpha-Hydroxyisobutyric acid	1.92082
Nicotinamide	1.91122
(Z)-4-Chloro-N-(1-hydroxy-3-methoxy-3-oxopropylidene)tryptophan	1.79692
9-HpODE	1.79575
4-Hydroxy-N~5~-[hydroxy(imino)methyl]ornithine	1.76573
9-Oxononanoicacid	1.69803
5-Methoxyindoleacetate	1.6725
D-glutamine	1.65867
8-Hydroxyquinoline	1.64496
3-Amino-2-naphthoic acid	1.62064
16-Hydroxyhexadecanoic acid	1.61445
9-Hydroxy-10-undecenoic acid	1.60969
3-(Hydrohydroxyphosphoryl)pyruvate	1.5977
9,10-dihydroxy-12Z-octadecenoic acid	1.5917
13(S)-HOTrE	1.53827
5-Guanidino-2-oxopentanoate	1.5206
Cholicacidglucuronide	1.51961
[FA(18:3)]13S-hydroperoxy-9Z_11E_14Z-octadecatrienoicacid	1.51726
1-Linoleoylglycerophosphocholine_1	1.51301
1-Oleoylglycerophosphocholine	1.49746
Platelet-activating factor	1.45672
2,4-dihydroxyheptadec-16-ynyl acetate	1.45592
(R)-10-Hydroxystearate	1.44073
1-arachidonoyl-sn-glycero-3-phosphocholine	1.42947
1-Linoleoylglycerophosphocholine	1.42595
LysoPC(20:5(5Z,8Z,11Z,14Z,17Z))	1.38593
LysoPC(P-18:0)	1.38363
LysoPC(20:5(5Z,8Z,11Z,14Z,17Z))_1	1.33694
N-Acetyl-L-leucine	1.32613
Ectoine	1.32597
Palmitoyl sphingomyelin_1	1.32114
2-Isopropenyl-10,10,12,12,15b,15c-hexamethyl-2,3,5,6,6a,7,9,9a,10,12,15,15b,15c,16,17,17a-hexadecahydro-4bH-chromeno[5',6':6,7]indeno[1,2-b]pyrano[4',3':3,4]cyclopenta[1,2-f]indole-3,4b-diol	1.28659
1-Stearoyl-2-hydroxy-sn-glycero-3-PE	1.27869
1-Palmitoylglycerophosphocholine	1.27768
Azelaic acid	1.24902
4-ethylphenylsulfonic acid	1.24549
Creatinine	1.24226
3-Hydroxydecanoic acid	1.21983
3-Carboethoxy-4H-pyrido[1,2-a]pyrimidin-4-one	1.21793
13(S)-HpOTrE	1.20287
2-[(4Z,7Z,10Z,13Z,16Z,19Z)-4,7,10,13,16,19-Docosahexaenoyloxy]-3-hydroxypropyl 2-(trimethylammonio)ethyl phosphate	1.19105
Sulfonylbismethane	1.1773
1-Methylhistidine	1.14559
L-Lysine	1.143
Dihydrothymine	1.11841
2,2,6,6-Tetramethyl-4-piperidinol	1.11082
Methyl isonicotinate	1.10337
D-Pyroglutamic acid	1.09933
(Methylenecyclopropyl)glycine	1.08427
Methionine	1.07837
5-amino-1-phenyl-1H-pyrazole-4-carbonitrile	1.06681
Ethyl N-acetylmethioninate	1.06142
L-(+)-Citrulline	1.04709
S-(5-deoxy-beta-D-ribos-5-yl)-L-homocysteine	1.04575
L-(-)-Methionine	1.02941
trihomomethionine	1.02442
1-Pyrroline	1.0111
4-Ethyl-2-methoxyphenyl hydrogen sulfate	1.00743
L-Arginine	1.00179
D-Pipecolicacid	0.990448
Quinaldic acid	0.984663
L-Tryptophan	0.978016
LysoPC(18:3(9Z,12Z,15Z))	0.960383
L-Histidine	0.960225
1-STEAROYL-2-DOCOSAHEXANOYL-SN-GLYCERO-3-PHOSPHOCHOLINE	0.94399
20-Hydroxy-(5Z,8Z,11Z,14Z)-eicosatetraenoic acid	0.938087
D-(+)-Tryptophan	0.933063
4-(Methylsulfonyl)benzyl benzoate	0.93224
Hexylamine	0.926948
L-Formylkynurenine	0.925523
2-Methylnicotinamide	0.922572
(S)-4-Amino-5-oxopentanoate	0.913933
(2R)-3-{[(2-Aminoethoxy)(hydroxy)phosphoryl]oxy}-2-hydroxypropyl (9Z)-9-hexadecenoate	0.909686
Indole-3-acrylic acid	0.90652
N-Methyloctan-1-amine	0.893305
Ascorbic acid	0.886803
Indole	0.877637
2-Aminoethyl 3-hydroxy-2-[(1E,4Z)-1,4-octadecadien-1-yloxy]propyl hydrogen phosphate	0.864363
4-Guanidinobutanal	0.864026
NP-006862	0.861029
Guanidineaceticacid;Guanidoaceticacid	0.857265
N-Acetyl-L-histidine	0.857077
Juniperic acid	0.842186
Ethyl(R)-3-hydroxyhexanoate	0.83627
Vitamin B6	0.834276
(2R)-1-{[(2-Aminoethoxy)(hydroxy)phosphoryl]oxy}-3-hydroxy-2-propanyl (4Z,7Z,10Z,13Z,16Z)-4,7,10,13,16-docosapentaenoate	0.830739
4-vinylphenol sulfate	0.823966
DL-Glutamine	0.817266
NP-020632	0.816561
Choline	0.810558
Methyl 6-isopropyl-2-oxooctahydro-2H-cyclohepta[b]furan-3-carboxylate	0.807529
Urocanic acid	0.798821
Putrescine	0.78009
N-Undecanoylglycine	0.780072
Allantoin	0.774776
4-Indolecarbaldehyde	0.771784
3-Hydroxyheptanoic acid	0.765717
lysophosphatidylethanolamine (22:6(4Z,7Z,10Z,13Z,16Z,19Z)/0:0)	0.763562
2-Naphthylamine	0.763049
(R)-1-Aminopropan-2-ol	0.762915
L-Tyrosine	0.756375
L-Kynurenine	0.755304
PC	0.755165
1-linoleoyl-sn-glycero-3-phosphoethanolamine	0.754966
4-vinylguaiacol sulfate	0.740931
N3,N4-Dimethyl-L-arginine	0.739559
2-Aminoacetophenone;O-Acetylaniline	0.717821
L-Proline	0.715334
PC_2	0.686123
alpha-Aspartyl-4-hydroxyproline	0.683239
D-Asparagine	0.67934
gamma-Aminobutyric Acid	0.67113
2,5,7,8-Tetramethyl-6-oxo-2-[(3E,7E)-4,8,12-trimethyl-3,7,11-tridecatrien-1-yl]-2,3,4,6-tetrahydro-8aH-chromen-8a-yl	0.671028
1-arachidonoyl-sn-glycero-3-phosphoethanolamine	0.661377
(13R)-19-Amino-8,16-dihydroxy-16-oxido-10-oxo-11,15,17-trioxa-16lambda~5~-phosphanonadecan-13-yl laurate	0.658856
5-Amino-2-methylsulfonylpyrimidine	0.651617
1-Palmitoyl-2-docosahexaenoyl-sn-glycero-3-phosphocholine	0.649623
ornithinoalanine	0.633635
N1-[4-(trifluoromethoxy)phenyl]-1-(2-hydroxyethyl)hydrazine-1-carbothioamide	0.632686
Valyl-4-hydroxyproline	0.631505
2,4,6-Octatriyn-1-ol	0.625713
Prostaglandin A2	0.62228
Pyrimidine	0.622107
Oleoyl ethanolamide	0.616618
1-Oleoyl-2-hydroxy-sn-glycero-3-PE	0.611169
formyl-isoglutamine	0.610248
4-Hydroxybenzaldehyde	0.60994
N-Acetylornithine	0.608196
Betaine	0.58277
DL-Stachydrine	0.578132
(1S,2R,5S)-2-Isopropyl-5-methylcyclohexyl 3-oxobutanoate	0.563266
PC_1	0.562855
trans-Petroselinic acid	0.556182
L-Pyroglutamic acid	0.551521
benzylidenemethylamine	0.551504
Valine	0.548661
pyroglutamylglycine	0.548227
Palmitic acid	0.542843
O-Acetylcarnitine	0.538105
ANDROSTENONE	0.533045
Ferulic acid 4-sulfate	0.530707
3748	0.522182
(2_3-Dihydroxybenzoyl)adenylate	0.514759
3-hydroxy-2-(hydroxymethyl)-2,3,3a,9a-tetrahydro-6H-furo[2',3':4,5][1,3]oxazolo[3,2-a]pyrimidin-6-one	0.51058
N1-[5-(3,4-Difluorophenyl)-3-phenyl-2,3-dihydro-1,3-thiazol-2-yliden]aniline	0.508603
Adenosine 5'-monophosphate	0.506643
DL-Carnitine	0.498964
NP-008915	0.495096
D-(+)-Proline	0.492732
L-Methionine	0.49096
Palmitoyl sphingomyelin	0.484415
2-Aminoisobutyric acid	0.48067
Acetylcholine	0.474402
2-[(11Z,14Z)-icosadienoyl]-sn-glycero-3-phosphoethanolamine	0.473051
(2S)-2-Amino-8-hydroxyoctanoic acid	0.467203
3,7-Dihydroxy-2-(3-hydroxyphenyl)-5-chromanesulfinic acid	0.464102
valtrate	0.464046
PC_3	0.455196
Prostaglandin F2α 1-11-lactone	0.455056
NP-022231	0.453283
Xanthine	0.448387
6-Methylindole	0.427067
NP-011548	0.426829
2_2'-Iminodipropanoate	0.422261
4-(1,3-Dithian-2-yliden)-3-methyl-1-(4-methylphenyl)-4,5-dihydro-1H-pyrazol-5-one	0.421534
PC(18:3(9Z,12Z,15Z)/18:2(9Z,12Z))	0.413492
10-Propoxydecanoic acid	0.409698
L-Valine	0.409378
4-(allyloxy)-1,2-dihydroquinolin-2-one	0.406637
2_3-Dimethylmaleate	0.379238
S-(2-Methylpropanoyl)-dihydrolipoamide	0.371556
5-Methylcytosine	0.368934
6-(5-Hydroxy-2-methyl-4-oxo-1(4H)-pyridinyl)norleucine	0.366255
[FAoxo_amino(6:0)]3-oxo-5S-amino-hexanoicacid	0.364971
17-Methyl-6-oxo-4,5-epoxymorphinan-3-yl hydrogen sulfate	0.36326
1-(2-Phenyl-2-propanyl)piperidine	0.360794
5'-S-Ethyl-5'-thioadenosine	0.360603
1,3-Diphenylpropyl hydrogen sulfate	0.359712
D-1,2,3,4-Tetrahydroisoquinoline-3-carboxylic acid	0.359318
9(Z),11(E)-Conjugated linoleic acid	0.348166
7-Aminomethyl-7-deazaguanine	0.347364
L-Leucine	0.347276
Hypoxanthine	0.335234
3-Dehydroxycarnitine	0.322032
Decarbamoyloxysaxitoxin	0.321772
4-allyl-3-phenyl-4,5-dihydro-1H-1,2,4-triazole-5-thione	0.320892
N-((4-AMINO-2-METHYL-5-PYRIMIDINYL)METHYL)FORMAMIDE	0.316636
1,3,5-Heptatriene	0.311472
Phenylacetylglycine	0.299935
3-Chloro-4-nitro-1,2-oxazole	0.285957
3,5-Dimethyl-4-chloroisoxazole	0.278417
threonine	0.268947
Taurocholate	0.262443
Acetyl-β-methylcholine	0.254956
.ALPHA.-TOCOPHERONIC ACID	0.25127
D-Proline	0.239745
Arachidonic acid	0.237072
5-Chloro-2-methoxy-3,7-bis(methoxymethyl)-2,4,6-cycloheptatrien-1-one	0.233122
1-Aminocyclopropanecarboxylic acid	0.22631
5-Hydroxyindolepyruvate	0.219198
NP-020535	0.213177
Creatine	0.208717
Dimethyl (3-oxocyclohexyl)malonate	0.199949
D-Alanine	0.196082
4-Hydroxyindole	0.192577
Inosine	0.180566
9(10)-DiHOME	0.176798
arg-ala	0.134245
Taurochenodeoxycholic Acid (sodium salt)	0.129042
1,2,3,4-tetrahydronaphthalen-1-one 1-(4,5-dihydro-1H-imidazol-2-yl)hydrazone	0.129021
Cysteinylcysteine	0.104372
L-Homoserine	0.0935348
17-Methyl-6-oxo-4,5-epoxymorphinan-3-yl hydrogen sulfate_1	0.0883517
5-Phenylnicotinic acid	0.0733929
Thiamin	0.0730632
2,4-Quinolinediol	0.0616202
Ethyl3-oxohexanoate	0.0594362
Kynurenic acid	0.0508197
N'-hydroxy-2-methyl-1,3-thiazole-4-carboximidamide	0.0506861
2-[amino(3-chloroanilino)methylene]malononitrile	0.0424282
Cinnamoylglycine	0.0366913
(2R,3R,4S,5S,6R)-2-{[(2E)-4-ethenyl-2,5-dimethylhexa-2,5-dien-1-yl]oxy}-6-(hydroxymethyl)oxane-3,4,5-triol	0.0307458
1-(3-Chlorophenyl)piperazine (m-CPP)	0.0183664
L-Histidinol	0.017579
(4E)-3-Hydroxy-2,4-dimethyl-4-heptenamide	0.0162265
4-METHYL-2-PHENYLTHIAZOLE	0.0116552
2-chloro-phenylglycine	0.0104373
3-Methoxy-4-hydroxyphenylethyleneglycol	0.00937258
(2S)-2,3-Dihydroxypropyl (5Z,8Z,11Z,14Z,17Z)-5,8,11,14,17-icosapentaenoate	0.00852277
(1Z)-N-Butyl-2-hydroxy-3-methyl-4-pentenimidic acid	0.00233045
10-Hydroxydihydrosanguinarine	0.000873098

[truncated: 3 more sheets: HILIC Prognostic, Lipidomics +ve, Lipidomics -ve]
