# Supplementary material for: Identifying potential biomarkers and therapeutic targets for dogs with sepsis using metabolomics and lipidomics analyses
Source: PLoS One. 2022 Jul 8;17(7):e0271137. doi: 10.1371/journal.pone.0271137 (PMC9269464; doi:10.1371/journal.pone.0271137)
Supplement: S3 Data — The file contains 3 sheets of curated lists of metabolites identified in dogs only, humans only and identified in both humans and dogs. Included human data derive from reference 29. (XLSX) [file pone.0271137.s003.xlsx]

## Sheet: Common (n=107)
Compound
1-Palmitoleoyl-2-Linolenoyl-Gpc (16:1/18:3)*
Tyrosine
Valine
Glucose
N-Acetylneuraminate
Carnosine
Xanthine
Alpha-Hydroxyisovalerate
Docosahexaenoate (Dha; 22:6N3)
Tryptophan
Linoleoyl-Linolenoyl-Glycerol (18:2/18:3) [1]*
Uridine
Linoleoyl-Docosahexaenoyl-Glycerol (18:2/22:6) [1]*
N-Acetylphenylalanine
Creatinine
Stachydrine
Docosadienoate (22:2N6)
Uracil
Myristoylcarnitine (C14)
Arabinose
Citrate
1-(1-Enyl-Stearoyl)-2-Arachidonoyl-Gpe (P-18:0/20:4)*
Homocitrulline
Sphingomyelin (D18:1/17:0, D17:1/18:0, D19:1/16:0)
N-Acetylglutamine
Arachidate (20:0)
Choline
Retinol (Vitamin A)
3-Hydroxyhexanoate
Ornithine
Citrulline
Histidine
N-Acetylmethionine
Tetradecanedioate (C14-Dc)
3-(3-Hydroxyphenyl)Propionate
Cinnamoylglycine
Kynurenine
N-Palmitoyl-Sphinganine (D18:0/16:0)
Taurocholate
Acetylcarnitine (C2)
N4-Acetylcytidine
5-Oxoproline
1-Stearoyl-2-Oleoyl-Gpe (18:0/18:1)
5-Hydroxyindoleacetate
Malate
1-Linoleoylglycerol (18:2)
Nicotinamide
Docosadioate (C22-Dc)
Arginine
Serine
Indolelactate
Carnitine
1-Methylhistidine
Gamma-Glutamylleucine
Lactate
N-Acetylhistidine
3-Hydroxy-3-Methylglutarate
Ectoine
3-Hydroxydecanoate
Stearate (18:0)
Androsterone Glucuronide
Methionine
Fibrinopeptide A, Des-Ala(1)*
Alanine
3-Methylxanthine
Arachidonate (20:4N6)
Indoleacetate
4-Guanidinobutanoate
Leucine
Lysine
Indoleacetylglutamine
Allantoin
Dihomo-Linolenate (20:3N3 Or N6)
Hypoxanthine
Sphingomyelin (D17:1/16:0, D18:1/15:0, D16:1/17:0)*
Phenylalanine
2-Hydroxyibuprofen
Cysteine S-Sulfate
Palmitate (16:0)
Betaine
3-Hydroxy-2-Ethylpropionate
Fumarate
Inosine
Threonine
Hexanoylglycine
Kynurenate
Glutamate
Aspartate
Proline
N-Acetylvaline
Hexadecanedioate (C16-Dc)
Taurine
Adenosine 3',5'-Cyclic Monophosphate (Camp)
N-Acetyltyrosine
N-Formylmethionine
4-Hydroxyphenylacetate
Asparagine
2-Hydroxyglutarate
2-Aminobutyrate
N-Acetylalanine
Adrenate (22:4N6)
Homovanillate Sulfate
Palmitoyl-Palmitoyl-Glycerol (16:0/16:0) [1]*
Creatine
Hippurate
Glutamine
N-Acetyl-Aspartyl-Glutamate (Naag)

## Sheet: Dog only (n=496)
Compound
cis-5,8,11,14,17-Eicosapentaenoic acid
{4,6-Dihydroxy-3-[(2E)-4-hydroxy-3-methyl-2-buten-1-yl]-2-methoxyphenyl}acetic acid
Gluconic acid
2-Hydroxy-2_4-pentadienoate
3-Chloro-4-nitro-1,2-oxazole
2-(beta-D-Glucosyl)-sn-glycerol
3-Methylcrotonylglycine
Urocanic acid
N-(indol-3-ylacetyl)glutamine
2-Acetonaphthanone
Threonic acid
Taurochenodeoxycholic Acid (sodium salt)
3,4-Dihydroxyphenylglycol O-sulfate
Ethyl3-oxohexanoate
α-Aspartylphenylalanine
(1S_4S)-4-Hydroxy-3-oxocyclohexane-1-carboxylate
4-(Sulfooxy)benzoic acid
Phloretic acid
formyl-isoglutamine
LysoPC(P-18:0)
n-heptanoic acid
Cyclopiazonic acid
Pyruvic acid
Guanidineaceticacid;Guanidoaceticacid
Decenedioic acid
Muricholic Acid
trans-Petroselinic acid
17-Methyl-6-oxo-4,5-epoxymorphinan-3-yl hydrogen sulfate
3,7-Dihydroxy-2-(3-hydroxyphenyl)-5-chromanesulfinic acid
alpha-Aspartyl-4-hydroxyproline
2-oxosuberate
Xanthurenic acid
Levulinic acid
PC_3
N1-[5-(3,4-Difluorophenyl)-3-phenyl-2,3-dihydro-1,3-thiazol-2-yliden]aniline
(2_3-Dihydroxybenzoyl)adenylate
(6E,8R,10Z)-8-Hydroxy-3-oxo-6,10-hexadecadienoic acid
Juvenile hormone III diol
Phenylacetaldehyde
Methionine sulfone
trans-10-Heptadecenoic Acid
5-Methylthio-D-ribose
CMPF
12alpha-Fluoro-11beta,17beta-dihydroxyandrosta-1,4-dien-3-one
8-Amino-7-oxononanoate
(4E)-3-Hydroxy-2,4-dimethyl-4-heptenamide
(17beta)-4-(Acetylsulfanyl)-3-oxoandrost-4-en-17-yl propionate
2_3-Dimethylmaleate
cis-Aconitate
6-(5-Hydroxy-2-methyl-4-oxo-1(4H)-pyridinyl)norleucine
(4R,5S,9S,10R,12S,13S)-1,5,9-Trimethyl-11,14,15,16-tetraoxatetracyclo[10.3.1.0~4,13~.0~8,13~]hexadecan-10-ol
4-(2-Hydroxyethyl)phenyl hydrogen sulfate
6-O-Benzoyl-alpha-D-glucopyranose
Oleoyl ethanolamide
S-(2-Methylpropanoyl)-dihydrolipoamide
Methyl isonicotinate
1,5-Anhydro-D-glucitol
13(S)-HOTrE
N-Acetyl-DL-tryptophan
9,10-DiHOME
LysoPC(18:3(9Z,12Z,15Z))_1
4-vinylguaiacol sulfate
Isovanillic acid
10-Undecenoic acid
1-heptadecanoyl-sn-glycero-3-phosphocholine
3-Ureidoisobutyrate
NP-022389
2-Oxoglutaric acid
3-(Hydrohydroxyphosphoryl)pyruvate
(2E)-4-Hydroxy-4-{4-hydroxy-2-[(1E)-6-hydroxy-1-hepten-1-yl]cyclopentyl}-2-butenoic acid
1-Oleoylglycerophosphocholine
S-glutathionyl-L-cysteine
Indole
10_16-Dihydroxyhexadecanoicacid
NP-008915
2-Aminobenzoic acid
Arabitol
NP-020292
5-(Methoxymethyl)-4-[(methylsulfonyl)methyl]benzene-1,2,3-triyl triacetate
2,5,7,8-Tetramethyl-6-oxo-2-[(3E,7E)-4,8,12-trimethyl-3,7,11-tridecatrien-1-yl]-2,3,4,6-tetrahydro-8aH-chromen-8a-yl
4-vinylphenol sulfate
5-Octyl-2-oxotetrahydro-3-furancarboxylic acid
1-Stearoyl-2-hydroxy-sn-glycero-3-PE
N-Acetyl-DL-glutamic acid
2-Hydroxyethylphosphonate
1-Oleoyl-2-hydroxy-sn-glycero-3-PE
2-Chloro-3-hydroxy-3-methylbutyl acetate
N-Methyloctan-1-amine
4-Acetyl-2(3H)-benzoxazolone
N6,N6,N6-Trimethyl-L-lysine
Pyrimidine
3,5-Dimethyl-4-chloroisoxazole
Sulfonylbismethane
3-Dehydroxycarnitine
N-α-Acetyl-L-asparagine
3,3-Dimethylglutaric acid
Thiosulfic acid
Prostaglandin F2α 1-11-lactone
4-Hydroxyindole
Mesaconic acid
(9Z)-Tetradecenoicacid
Hexanoic acid
(1-Ribosylimidazole)-4-acetate
(4S)-4_6-Dihydroxy-2_5-dioxohexanoate
N3,N4-Dimethyl-L-arginine
4-Ethyl-2-methoxyphenyl hydrogen sulfate
PC_1
Indoxyl sulfate
5-hydroxy-2_4-dioxopentanoate
Ethyl(R)-3-hydroxyhexanoate
(25S)-5&beta;-spirostan-3&beta;-ol3-O-&beta;-D-glucoside
7,8-Dihydroxy-3,4,15-triacetoxyscirpenol
rac 3-Hydroxyisobutyric acid
(1R,2S,5R)-2-Isopropyl-5-methylcyclohexyl 3-phenyl-2-(phenylsulfonyl)propanoate
3082
Leucinic acid
(R)-3-((R)-3-Hydroxybutanoyloxy)butanoate
(2S)-3-Hydroxy-1,2-propanediyl dibutanoate
3-oxopalmitic acid
4,7-Bis(4-ethoxyphenyl)-6-(4-methoxyphenyl)[1,2,5]thiadiazolo[3,4-c]pyridine
4-Hydroxy-5-(2-hydroxy-2-propanyl)-2-methylbicyclo[3.1.0]hex-2-yl hexopyranoside
beta-Glycerophosphoric acid
Valyl-4-hydroxyproline
Methyl 1-(hydroxymethyl)-5-methyl-1H-pyrazole-3-carboxylate
9(Z),11(E)-Conjugated linoleic acid
13(S)-HpOTrE
LysoPC(22:5(7Z,10Z,13Z,16Z,19Z))
1-Aminocyclopropanecarboxylic acid
3-Hydroxytetradecanedioic acid
Porphobilinogen
Phe-glu
(2R)-3-{[(2-Aminoethoxy)(hydroxy)phosphoryl]oxy}-2-(decanoyloxy)propyl 3-hydroxydecanoate
Tetradecanedioic acid
4-Indolecarbaldehyde
3-Carboethoxy-4H-pyrido[1,2-a]pyrimidin-4-one
threonine
(2S)-3-Hydroxy-2-({[(3S,4S,5R)-2,3,4-trihydroxy-5-(hydroxymethyl)tetrahydro-2-furanyl]methyl}amino)butanoic acid (non-preferred name)
N'-hydroxy-2-methyl-1,3-thiazole-4-carboximidamide
Glutamic acid
.ALPHA.-TOCOPHERONIC ACID
Juniperic acid
O-Feruloylquinate
5-Methoxyindoleacetate
9-Oxononanoicacid
9,10-dihydroxy-12Z-octadecenoic acid
PC_2
Ascorbic acid 2-sulfate
1,2,3,4-tetrahydronaphthalen-1-one 1-(4,5-dihydro-1H-imidazol-2-yl)hydrazone
NP-019483
6-Methyl[1,2,4]triazolo[4,3-b]pyridazin-8-ol
2,2,6,6-Tetramethyl-4-piperidinol
[FAhydroxy_oxo(7:0/2:0)]4-hydroxy-2-oxo-Heptanedioicacid
Cholicacidglucuronide
4-Anisic acid
Sarcostin
5-Hydroxyindolepyruvate
Phenolsulfonate
1_6_6-Trimethyl-2_7-dioxabicyclo[3.2.2]nonan-3-one
2-Hydroxyvaleric acid
7440
canthin-6-one
Cytosine
NP-020535
4-Aminophenol
Ethyl N-acetylmethioninate
NP-018660
NP-020632
5'-S-Ethyl-5'-thioadenosine
DL-4-Hydroxyphenyllactic acid
(9S_10S)-9_10-Dihydroxyoctadecanoate
Ferulic acid 4-sulfate
5-Chloro-2-methoxy-3,7-bis(methoxymethyl)-2,4,6-cycloheptatrien-1-one
Tetradecanedioicacid
(2S)-2-[12-Ethyl-2-hydroxy-8-(hydroxymethyl)-9-oxo-9,11-dihydroindolizino[1,2-b]quinolin-7-yl]-2-hydroxybutanoic acid
NP-011548
Picolinic acid
7-(3-Amino-3-carboxypropyl)-6-methyl-3-(beta-D-ribofuranosyl)-3,4-dihydro-9H-imidazo[1,2-a]purin-9-one
Pyroglutamic acid
N-Formyl-L-aspartate
N-Acetylornithine
Benzoylglucuronide(Benzoicacid)
1D-1-Guanidino-3-amino-1_3-dideoxy-scyllo-inositol
Diethyl fumarate
Acetyl-β-methylcholine
5-Guanidino-2-oxopentanoate
D-1-Aminopropan-2-olO-phosphate
2-Amino-4-hydroxy-7,8-dihydro-6-pteridinecarboxamide
Cysteinylcysteine
Myristic Acid
Platelet-activating factor
Diethyl 2,2'-(2-oxo-1,3(2H)-quinoxalinediyl)diacetate
trihomomethionine
NP-022231
cis,cis-Muconic acid
11(Z)-Eicosenoic acid
Phenol
Erythrose
Succinyl proline
9-HpODE
3-Phenyllactic acid
CYCLO(-SER-TYR)
5-amino-1-phenyl-1H-pyrazole-4-carbonitrile
5-Hexyl-2-oxotetrahydro-3-furancarboxylic acid
2-(1H-Benzotriazol-1-ylmethyl)-2,3,4,9-tetrahydro-1H-beta-carboline
cystine
(R)-10-Hydroxystearate
2-Acetyl-5-hydroxyphenyl hydrogen sulfate
Ethyl-L-glutamine
MFCD08277028
D-gamma-Glutamylthreonine
DL-3-Aminoisobutyric acid
1-Palmitoyl-2-hydroxy-sn-glycero-3-PE
PC(18:3(9Z,12Z,15Z)/18:2(9Z,12Z))
gamma-Glutamyl-L-Lysine
Methyl 6-isopropyl-2-oxooctahydro-2H-cyclohepta[b]furan-3-carboxylate
2-Hydroxy-6-oxonona-2_4-diene-1_9-dioate
4-allyl-3-phenyl-4,5-dihydro-1H-1,2,4-triazole-5-thione
Methyl 2,3-dihydro-3-hydroxy-2-oxo-1H-indole-3-acetate
Asparate
2-Hydroxyhippurate
2-Aminoethyl 3-hydroxy-2-[(1E,4Z)-1,4-octadecadien-1-yloxy]propyl hydrogen phosphate
2,4-Quinolinediol
(2R_3S)-2_3-Dimethylmalate
NP-006862
5-Methylcytosine
(2E)-3-[4-(Sulfooxy)phenyl]acrylic acid
20-Hydroxy-(5Z,8Z,11Z,14Z)-eicosatetraenoic acid
leu-asp
all-cis-4,7,10,13,16-Docosapentaenoic acid
ANDROSTENONE
17-Methyl-6-oxo-4,5-epoxymorphinan-3-yl hydrogen sulfate_1
Hexylamine
1-(2-Phenyl-2-propanyl)piperidine
Citraconic acid
(Z)-4-Chloro-N-(1-hydroxy-3-methoxy-3-oxopropylidene)tryptophan
9-Hydroxy-10-undecenoic acid
4-(1,3-Dithian-2-yliden)-3-methyl-1-(4-methylphenyl)-4,5-dihydro-1H-pyrazol-5-one
(5-Benzyl-3,6-dioxo-2-piperazinyl)acetic acid
MFCD00649394
Acetylcholine
Benzamide
1-Methylguanine
2-chloro-phenylglycine
3-Amino-2-naphthoic acid
16-Hydroxyhexadecanoic acid
MFCD03411993
LysoPC(20:5(5Z,8Z,11Z,14Z,17Z))_1
[FAamino_oxo(6:0/2:0)]2-amino-3-oxo-hexanedioicacid
Benzoylagmatine
1-Palmitoyl-2-docosahexaenoyl-sn-glycero-3-phosphocholine
3-Hydroxy-3-methylglutaric acid
1-Linoleoylglycerophosphocholine
Pimelic acid
2-Butoxy-N-{2-oxo-2-[(trimethylsilyl)oxy]ethyl}-4-quinolinecarboximidic acid
Nonadecanoic acid
MFCD00272697
(13R)-19-Amino-8,16-dihydroxy-16-oxido-10-oxo-11,15,17-trioxa-16lambda~5~-phosphanonadecan-13-yl laurate
4-Hydroxy-1H-indole-3-acetonitrile
1-(Carboxymethyl)cyclohexanecarboxylic acid
(2S)-2,3-Dihydroxypropyl (9Z)-9-hexadecenoate
Aspartyl-Phenylalanine
Palmitoyl sphingomyelin
2-(Acetylamino)hexanoic acid
2,2'-(1,2,4,5-Tetrazine-3,6-diyl)diphenol
Diethyl (2-oxopropyl)malonate
N-((4-AMINO-2-METHYL-5-PYRIMIDINYL)METHYL)FORMAMIDE
(14R)-3beta,5,6beta,10,16-pentahydroxygrayanotoxan-14-yl acetate
2-Cyclopropyl-7,8-dihydro-5H-thiino[4,3-d]pyrimidin-4-ol
gamma-Aminobutyric Acid
LysoPC(20:5(5Z,8Z,11Z,14Z,17Z))
3-(2-Hydroxyethyl)indole
S-(5-deoxy-beta-D-ribos-5-yl)-L-homocysteine
Dimethyl (3-oxocyclohexyl)malonate
2-Hydroxy-5-vinylphenyl hydrogen sulfate
NP-005196
Ascorbic acid
2-Oxoglutaramate
(3Z)-Phytochromobilin
2-Methylnicotinamide
1-[(8Z,11Z,14Z)-icosatrienoyl]-sn-glycero-3-phosphocholine
Benzylamine
(3E)-3-(1H-Imidazol-4-ylmethylene)-6-(1H-indol-3-ylmethyl)-2,5-piperazinedione
(S)-4-Amino-5-oxopentanoate
4-Hydroxybenzaldehyde
(1S,4S,5R,8S,9R,12R,13R)-1,5,9-Trimethyl-11,14,15,16-tetraoxatetracyclo[10.3.1.0~4,13~.0~8,13~]hexadec-10-yl alpha-L-gulopyranosiduronic acid
7-mercaptoheptanoylthreonine
2,4-dihydroxyheptadec-16-ynyl acetate
(2R,3R,4S,5S,6R)-2-{[(2E)-4-ethenyl-2,5-dimethylhexa-2,5-dien-1-yl]oxy}-6-(hydroxymethyl)oxane-3,4,5-triol
[FAtrihydroxy(18:0)]9_10_13-trihydroxy-11-octadecenoicacid
2-[(3S,3aR,5R,8R,8aS)-3,8-Dihydroxy-8-(hydroxymethyl)-3-methyl-2-oxodecahydro-5-azulenyl]-2-propanyl beta-D-glucopyranoside
(1Z)-N-Butyl-2-hydroxy-3-methyl-4-pentenimidic acid
3-Methoxy-4-hydroxyphenylethyleneglycol
5-Phenylnicotinic acid
gamma-Glutamyl-gamma-aminobutyraldehyde
1-linoleoyl-sn-glycero-3-phosphoethanolamine
methyl 3-[(2-cyano-3-ethoxy-3-oxoprop-1-enyl)amino]thiophene-2-carboxylate
Methyl 3-oxohexadecanoate
5-Hydroxy-2-furoic acid
Thiamin
valtrate
4-(Methylsulfonyl)benzyl benzoate
Anserine
6-beta-Hydrocortisol
4,15-Diacetoxy-3-hydroxy-12,13-epoxytrichothec-9-en-8-yl 3-hydroxy-3-methylbutanoate
LysoPC(P-18:0)_1
2,5-Furandicarboxylic acid
Arabinonate
6-(Hydroxymethyl)-3-methyl-6-nonyldihydro-2H-pyran-2,4(3H)-dione (non-preferred name)
2-Phenylethyl D-glucopyranoside
2-Isopropenyl-10,10,12,12,15b,15c-hexamethyl-2,3,5,6,6a,7,9,9a,10,12,15,15b,15c,16,17,17a-hexadecahydro-4bH-chromeno[5',6':6,7]indeno[1,2-b]pyrano[4',3':3,4]cyclopenta[1,2-f]indole-3,4b-diol
Isovalerylglutamic acid
Vitamin B6
Palmitoleic acid
3-alpha-20-alpha-dihydroxy-5-beta-pregnane3-glucuronide
2-Dehydro-D-gluconate
2,4,6-Octatriyn-1-ol
5-Aminopentanamide
(2S)-2-{[1-(R)-Carboxyethyl]amino}pentanoate
7-Aminomethyl-7-deazaguanine
N-Phenylacetylglutamine
O-Sinapoylglucarolactone
PC_4
Formylkynurenine
Glucuronic acid
1-Pyrroline
Cyclopentylacetic acid
(R)-1-Aminopropan-2-ol
Deoxycholicacid3-glucuronide
trp-glu
Prostaglandin A2
O-Acetylcarnitine
6-Methylindole
4-Hydroxycinnamoylmethane
pyroglutamylglycine
Triacetin
Diethyl(2R_3R)-2-methyl-3-hydroxysuccinate
L-Cysteinylglycine disulfide
2-Aminoacetophenone;O-Acetylaniline
10-Hydroxydihydrosanguinarine
Tauroursodeoxycholic acid
6-Chloro-5-methyl-1H-1,2,3-benzotriazole
(2xi)-1-O-[(5beta,9beta,10alpha,15beta)-9,15-Dihydroxy-18-oxokaur-16-en-18-yl]-beta-D-ribo-hexopyranose
(R)-2_3-Dihydroxy-3-methylpentanoate
Octanoylglucuronide
Decarbamoyloxysaxitoxin
PC
Histidinol
Valeric acid
3-hydroxy-2-(hydroxymethyl)-2,3,3a,9a-tetrahydro-6H-furo[2',3':4,5][1,3]oxazolo[3,2-a]pyrimidin-6-one
arg-ala
[FAoxo_amino(6:0)]3-oxo-5S-amino-hexanoicacid
4-hydroxy-4-(indol-3-ylmethyl)glutamic acid
2-Hydroxy-3-{4-hydroxy-3-[(2E)-4-hydroxy-3-methyl-2-buten-1-yl]phenyl}propanoic acid
Palmitate
Propyl gallate
2-Hydroxyethanesulfonate
Diethyl dibutylmalonate
19(R)-Hydroxy prostaglandin F2α
4-Vinylpyridine
2-(2-Carboxyethyl)-4-methyl-5-pentyl-3-furoic acid
5,5-Dimethylhydantoin
N-[(6-Hydroxy-1,3-benzodioxol-5-yl)carbonyl]glycine
Ethyl (2E,4R,5R)-5-hydroxy-4-(tetrahydro-2H-pyran-2-yloxy)-2-hexenoate
(2R)-1-{[(2-Aminoethoxy)(hydroxy)phosphoryl]oxy}-3-hydroxy-2-propanyl (4Z,7Z,10Z,13Z,16Z)-4,7,10,13,16-docosapentaenoate
(5beta)-24-Oxo-24-[(2-sulfoethyl)amino]cholan-3-yl beta-D-glucopyranosiduronic acid
2-Aminoadipic acid
4-Hydroxy-[hydroxy(imino)methyl]ornithine
(1S,2R,5S)-2-Isopropyl-5-methylcyclohexyl 3-oxobutanoate
1-palmitoyl-2-[(9Z,12Z,15Z)-octadecatrienoyl]-sn-glycero-3-phosphocholine
Succinyl adenosine
glutamine
4-(allyloxy)-1,2-dihydroquinolin-2-one
2-Hydroxy-3-(sulfooxy)succinic acid
N-Feruloylglycine
Methylmalonic acid
Pro-Hyp
Linoelaidic acid
3,8,9-trihydroxy-10-propyl-3,4,5,8,9,10-hexahydro-2H-oxecin-2-one
1,3-Benzodioxole-5-carboxylic acid
Uric acid
Tetrahydroaldosterone-3-glucuronide
L-2-Hydroxyphytanate
Glyceric acid
(Methylenecyclopropyl)glycine
ornithinoalanine
NP-020414
1-(2-chlorobenzyl)-2,4-dioxo-1,2,3,4-tetrahydropyrimidine-5-carbonitrile
Corchorifatty acid F
4-ethylphenylsulfonate
Phenylacetylglycine
4-METHYL-2-PHENYLTHIAZOLE
1,3,5-Heptatriene
N6-threonylcarbamoyladenosine
2-[(11Z,14Z)-icosadienoyl]-sn-glycero-3-phosphoethanolamine
Dihydrothymine
4-Acetamidobutanoic acid
ProstaglandinF1a
2-Oxophytanate
1-Palmitoylglycerophosphocholine
1-STEAROYL-2-DOCOSAHEXANOYL-SN-GLYCERO-3-PHOSPHOCHOLINE
Leu-Glu
N-Phenylacetylglutamic acid
N1-[4-(trifluoromethoxy)phenyl]-1-(2-hydroxyethyl)hydrazine-1-carbothioamide
1-(3-Chlorophenyl)piperazine (m-CPP)
2-(6-Hydroxyhexyl)-3-methylenesuccinic acid
Purine
Suberic acid
11(Z),14(Z)-Eicosadienoic Acid
S-Sulfo-L-cysteine
O-nonanoylcarnitine
Quinaldic acid
(Z,5Z)-5-{[(1Z,2S)-6-Amino-1-{[(1Z,2R)-1-{[(1R)-1-carboxyethyl]imino}-1-hydroxy-2-propanyl]imino}-1-hydroxy-2-hexanyl]imino}-N-[(2S)-2-amino-1-hydroxypropylidene]-5-hydroxy-L-norvaline
1-{[(3R,4S)-3-({5-[4-(2-Methyl-2-propanyl)phenyl]-1,2-oxazol-3-yl}methyl)-4-piperidinyl]acetyl}-4-piperidinecarboxamide
2-phosphinomethylmalic acid
9-Anthryl(trimethyl)silane
13,14-Dihydro-15-keto-tetranor prostaglandin F1α
β-Muricholic acid
3-Hydroxy-N-(2-oxotetrahydro-3-furanyl)dodecanamide
N-Undecanoylglycine
Oleic acid
Propyl hydrogen sulfate
5-HYDROXYINDOLE-3-ACETIC ACID
2-Hydroxy-3-oxopropanoate
4-Hydroxyphenylacetylglycine
LysoPC(18:3(9Z,12Z,15Z))
(1aR,5aS,7aS,8aS,9aS,9dS)-5a,7a-Dimethyl-5'-oxoicosahydro-3'H-spiro[cyclopropa[4,5]cyclopenta[1,2-a]cyclopropa[l]phenanthrene-8,2'-furan]-3-sulfonic acid
Putrescine
2-Propylglutaric acid
Oxidized glutathione
NP-016455
6,18,19-Trihydroxytrachyloban-2-one
2-Amino-5-uredovalerate
3-Methylglutaric acid
2-[amino(3-chloroanilino)methylene]malononitrile
Ethylene dodecanedioate
8-Hydroxyhexadecanedioic acid
10-Propoxydecanoic acid
2-Phenylethanolglucuronide
[FA(18:3)]13S-hydroperoxy-9Z_11E_14Z-octadecatrienoicacid
N2-Dimethylguanosine
Indoxyl-beta-D-glucuronide
(R)-2_3-Dihydroxy-3-methylbutanoate
(15Z)-9,12,13-Trihydroxy-15-octadecenoic acid
[SThydrox]N-(3alpha-hydroxy-5beta-cholan-24-oyl)-glycine3-sulfate
3-indole carboxylic acid glucuronide
Cortolone-3-glucuronide
Sebacic acid
(2R)-3-{[(2-Aminoethoxy)(hydroxy)phosphoryl]oxy}-2-hydroxypropyl (9Z)-9-hexadecenoate
3-Hydroxybutyrate
LPE (22:6(4Z,7Z,10Z,13Z,16Z,19Z)/0:0)
Succinic acid
4-Ethyl-2,6-dihydroxyphenyl hydrogen sulfate
5-PAHSA
Saccharic acid
1-{4-hydroxy-2-oxo-6-[(1E)-prop-1-en-1-yl]-2H-pyran-3-yl}butane-1,2-dione
3-(alpha-L-Arabinofuranosyloxy)pimara-8(14),15-dien-12-yl 6-deoxy-beta-D-galactopyranoside
Mevalonic acid
(2S)-2,3-Dihydroxypropyl (5Z,8Z,11Z,14Z,17Z)-5,8,11,14,17-icosapentaenoate
8-Hydroxyquinoline
Oxalic acid
methyl 9,10-epoxystearate
13,14-dihydro-15-keto-tetranor Prostaglandin D2
2-[(4Z,7Z,10Z,13Z,16Z,19Z)-4,7,10,13,16,19-Docosahexaenoyloxy]-3-hydroxypropyl 2-(trimethylammonio)ethyl phosphate
6-Hydroxypentadecanedioic acid
15S-hydroxyeicosatrienoic acid
Tyr-Phe
4-Guanidinobutanal
N-tert-Butyloxycarbonyl-deacetyl-leupeptin
2,3-Diphenylpropanoic acid
2_2'-Iminodipropanoate
Tetrahydroisoquinoline-3-carboxylic acid
Orotic acid
benzylidenemethylamine
(7R)-4,7-Dihydroxy-N,N,N-trimethyl-10-oxo-3,5,9-trioxa-4-phosphanonadecan-1-aminium 4-oxide
3,4-Dihydroxybenzenesulfonic acid
Nonane-4_6-dione
1-icosanoyl-sn-glycero-3-phosphoethanolamine
histidine
serine
p-cresolsulfatepotassium;p-Cresolsulfate
Taurochenodeoxycholic acid
9-[(9Z)-9-Octadecenoyloxy]hexadecanoic acid
12(13)-DiHOME
Pipecolicacid
MFCD00041932 (N-Butyl-acetamide)
5-Amino-2-methylsulfonylpyrimidine
(2S)-2-Amino-8-hydroxyoctanoic acid
Azelaic acid
1,3-Diphenylpropyl hydrogen sulfate
1-Octyl-2,8,9-trioxa-5-aza-1-silabicyclo[3.3.3]undecane
(14R)-20-Amino-1-(3,4-dimethyl-5-propyl-2-furyl)-17-hydroxy-17-oxido-11-oxo-12,16,18-trioxa-17lambda~5~-phosphaicosan-14-yl 11-(3,4-dimethyl-5-pentyl-2-furyl)undecanoate
1-arachidonoyl-sn-glycero-3-phosphocholine
2-Naphthylamine
Dopamine3-O-sulfate
(3S)-3_6-Diaminohexanoate
3-Hydroxydodecanoate

## Sheet: Human only (n=869)
Compound
Phenylpyruvate
Myristoyl-Linoleoyl-Glycerol (14:0/18:2) [2]*
Xylose
Ximenoylcarnitine (C26:1)*
Hyocholate
Azelate (C9-Dc)
4-Acetamidobutanoate
Adrenoylcarnitine (C22:4)*
Erucate (22:1N9)
5Alpha-Pregnan-3Beta,20Alpha-Diol Monosulfate (2)
Picolinate
Carotene Diol (2)
Sphingomyelin (D18:1/24:1, D18:2/24:0)*
Alpha-Hydroxyisocaproate
Mycophenolic Acid Glucuronide
Sphingomyelin (D18:1/14:0, D16:1/16:0)*
Heneicosapentaenoate (21:5N3)
Cholate
3-Methyl Catechol Sulfate (1)
5-Dodecenoylcarnitine (C12:1)
Pregn Steroid Monosulfate C21H34O5S*
4-Acetaminophen Sulfate
Glyco-Beta-Muricholate**
2,3-Dihydroxy-2-Methylbutyrate
1-Hydroxy-2-Naphthalenecarboxylate
Dehydroisoandrosterone Sulfate (Dhea-S)
Ceramide (D16:1/24:1, D18:1/22:1)*
Indolin-2-One
Glycosyl-N-Palmitoyl-Sphingosine (D18:1/16:0)
Indole-3-Carboxylic Acid
3-Carboxy-4-Methyl-5-Propyl-2-Furanpropanoate (Cmpf)
2-Hydroxypalmitate
1-Stearoyl-2-Linoleoyl-Gpi (18:0/18:2)
Sphinganine-1-Phosphate
Stearoylcarnitine (C18)
5Alpha-Androstan-3Alpha,17Beta-Diol Monosulfate (1)
Pregnanolone/Allopregnanolone Sulfate
Cys-Gly, Oxidized
Lactosyl-N-Nervonoyl-Sphingosine (D18:1/24:1)*
Stearidonate (18:4N3)
Octadecanedioylcarnitine (C18-Dc)*
1,3-Dimethylurate
Indolepropionate
Tadalafil
Palmitoyl-Myristoyl-Glycerol (16:0/14:0) [2]
I-Urobilinogen
Homovanillate (Hva)
21-Hydroxypregnenolone Disulfate
Sulfamethoxazole
Linolenoylcarnitine (C18:3)*
3-Hydroxystachydrine*
Gentisate
Sphingomyelin (D18:2/14:0, D18:1/14:1)*
Supplemental Table 1.
1-(1-Enyl-Palmitoyl)-Gpc (P-16:0)*
3-Aminoisobutyrate
2-Hydroxystearate
O-Desmethyltramadol Glucuronide
Glycerol 3-Phosphate
Bilirubin (E,E)*
3-(3-Hydroxyphenyl)Propionate Sulfate
2-Methylbutyrylcarnitine (C5)
Alpha-Tocopherol
Pregnanediol-3-Glucuronide
Glucuronide Of C8H16O2 (1)*
3-Carboxy-4-Methyl-5-Pentyl-2-Furanpropionate (3-Cmpfp)**
Sulfate*
Venlafaxine
N-Palmitoyl-Sphingadienine (D18:2/16:0)*
3-Hydroxyhippurate
Diacylglycerol (12:0/18:1, 14:0/16:1, 16:0/14:1) [1]*
N-Methylpipecolate
3-Hydroxybutyrate (Bhba)
Trimethylamine N-Oxide
6-Aminopenicillanate
Thymol Sulfate
N-Oleoylserine
Gamma-Glutamyltyrosine
Biliverdin
Palmitoyl-Arachidonoyl-Glycerol (16:0/20:4) [1]*
Palmitoyl-Palmitoyl-Glycerol (16:0/16:0) [2]*
Sertraline
Adipate (C6-Dc)
N-Trimethyl 5-Aminovalerate
Beta-Cryptoxanthin
N-Acetylglycine
Cis-Aconitate
Piperine
Metoprolol Acid Metabolite*
S-Methylcysteine Sulfoxide
Glucuronide Of C10H18O2 (1)*
Taurochenodeoxycholate
4-Ethylphenylsulfate
1-Palmitoyl-Gpe (16:0)
Ferulic Acid 4-Sulfate
Arabitol/Xylitol
1-Stearoyl-2-Docosahexaenoyl-Gpc (18:0/22:6)
5-Dodecenoate (12:1N7)
N-Acetylputrescine
Docosahexaenoylcarnitine (C22:6)*
5-(Galactosylhydroxy)-L-Lysine
Prednisolone
Perfluorooctanesulfonic Acid (Pfos)
3,4-Methyleneheptanoylcarnitine
1-Palmitoyl-2-Stearoyl-Gpc (16:0/18:0)
Sphingomyelin (D18:0/18:0, D19:0/17:0)*
Dihomo-Linoleate (20:2N6)
Behenoyl Sphingomyelin (D18:1/22:0)*
Gamma-Glutamylhistidine
Morphine-6-Glucuronide
5Alpha-Androstan-3Alpha,17Alpha-Diol Disulfate
4-Ethylphenol Glucuronide
2-Hydroxyphenylacetate
N-Methylhydroxyproline**
Octanoylcarnitine (C8)
Mycophenolic Acid
N2-Methylguanosine
Tauroursodeoxycholate
3-Hydroxymandelate
1-Palmitoyl-2-Arachidonoyl-Gpe (16:0/20:4)*
Diethanolamine
1-Palmitoyl-2-Arachidonoyl-Gpc (16:0/20:4N6)
Glyco-Alpha-Muricholate**
5-Acetylamino-6-Formylamino-3-Methyluracil
Sphingomyelin (D18:2/21:0, D16:2/23:0)*
Vancomycin
4-Hydroxyphenylpyruvate
3-Hydroxycotinine Glucuronide
Isocitrate
Umbelliferone Sulfate
Carbamazepine 10,11-Epoxide*
Topiramate
Cerotoylcarnitine (C26)*
1-Linolenoylglycerol (18:3)
Glycodeoxycholate Sulfate
Docosapentaenoate (N6 Dpa; 22:5N6)
Arachidonoylcarnitine (C20:4)
Trans-4-Hydroxyproline
2-Aminooctanoate
Dihome
1-Stearoyl-2-Oleoyl-Gps (18:0/18:1)
O-Hydroxyatorvastatin
4-Hydroxycoumarin
3-Hydroxytetradecanedioate
Gamma-Glutamylthreonine
Cephalexin
1-Palmitoleoyl-Gpc (16:1)*
Gamma-Cehc Glucuronide*
1-Oleoyl-Gpg (18:1)*
1,2-Dipalmitoyl-Gpe (16:0/16:0)*
Alpha-Cehc Sulfate
Palmitoyl-Docosahexaenoyl-Glycerol (16:0/22:6) [1]*
Glutarate (C5-Dc)
Androstenediol (3Beta,17Beta) Monosulfate (2)
Sphingomyelin (D18:2/18:1)*
Isocitric Lactone
5-Hydroxyindole Sulfate
Nervonoylcarnitine (C24:1)*
Moxifloxacin
Alpha-Ketobutyrate
Lignoceroyl Sphingomyelin (D18:1/24:0)
Trizma Acetate
Linoleoyl-Linoleoyl-Glycerol (18:2/18:2) [1]*
N-(2-Furoyl)Glycine
Bilirubin (E,Z Or Z,E)*
Gemfibrozil
Famotidine
Sebacate (C10-Dc)
Linoleoylcarnitine (C18:2)*
Caffeic Acid Sulfate
2-Linoleoylglycerol (18:2)
4-Hydroxyphenylacetylglutamine
1-(1-Enyl-Palmitoyl)-2-Oleoyl-Gpc (P-16:0/18:1)*
N-Acetylisoleucine
Deoxycarnitine
Lanthionine
3-(4-Hydroxyphenyl)Lactate
3-Acetylphenol Sulfate
2-Hydroxyarachidate*
Atorvastatin (Lipitor)
Estrone 3-Sulfate
Methyl Glucopyranoside (Alpha + Beta)
Norfluoxetine
Eugenol Sulfate
4-Methylcatechol Sulfate
N6,N6,N6-Trimethyllysine
Behenoylcarnitine (C22)*
1-Myristoyl-2-Arachidonoyl-Gpc (14:0/20:4)*
Fluconazole
N-Formylphenylalanine
Decanoylcarnitine (C10)
N-Acetylarginine
Ethylmalonate
Dihydroorotate
Gamma-Glutamylglutamine
3-Hydroxypyridine Sulfate
Pivaloylcarnitine (C5)
Catechol Sulfate
1-Oleoyl-2-Docosahexaenoyl-Gpc (18:1/22:6)*
D-Urobilin
17Alpha-Hydroxypregnenolone 3-Sulfate
Abbreviations: FC, fold change; SAPS, Simplified Acute Physiology Score; PLS-DA VIP, Partial Least Squares Discriminant Analysis Variable Importance in Projection
Acesulfame
1-Myristoylglycerol (14:0)
Phenol Sulfate
N-Acetylleucine
4-Acetylphenol Sulfate
Palmitoyl-Oleoyl-Glycerol (16:0/18:1) [1]*
Imidazole Propionate
Glycerophosphoinositol*
6-Hydroxyindole Sulfate
N-Acetyl-Beta-Alanine
Hydroxycotinine
Glycerophosphorylcholine (Gpc)
Cis-4-Decenoylcarnitine (C10:1)
N6-Succinyladenosine
Myristoleate (14:1N5)
1-Kestose
(N(1) + N(8))-Acetylspermidine
Guanidinoacetate
Ibuprofen
N-Acetylaspartate (Naa)
Glycoursodeoxycholate
Pyridoxate
Sphingomyelin (D18:1/22:1, D18:2/22:0, D16:1/24:1)*
Sitagliptin
3-Hydroxysebacate
1-(1-Enyl-Stearoyl)-2-Linoleoyl-Gpe (P-18:0/18:2)*
3-Hydroxyadipate*
Sphingomyelin (D17:2/16:0, D18:2/15:0)*
Palmitoyl-Linoleoyl-Glycerol (16:0/18:2) [1]*
2-Hydroxyoctanoate
1-Oleoyl-Gpc (18:1)
Glycolithocholate Sulfate*
5-Bromotryptophan
1-Margaroylglycerol (17:0)
1-Stearoyl-2-Docosahexaenoyl-Gpe (18:0/22:6)*
Diacylglycerol (12:0/18:1, 14:0/16:1, 16:0/14:1) [2]*
Glycerophosphoethanolamine
Glycodeoxycholate
Alpha-Hydroxycaproate
1,2-Dilinoleoyl-Gpe (18:2/18:2)*
Dimethyl Sulfoxide (Dmso)
1-Methylurate
1-Palmitoyl-2-Arachidonoyl-Gpi (16:0/20:4)*
Linezolid
Succinylcarnitine (C4-Dc)
Carboxyethyl-Gaba
Orotate
Quinate
2'-O-Methylcytidine
Linoleoyl-Linolenoyl-Glycerol (18:2/18:3) [2]*
Oleoyl-Linolenoyl-Glycerol (18:1/18:3) [2]*
Palmitoyl-Arachidonoyl-Glycerol (16:0/20:4) [2]*
Gamma-Glutamylmethionine
Serotonin
Sphingosine
11-Ketoetiocholanolone Glucuronide
Oleoylcholine
Omeprazole
Fructose
Glycosyl-N-Behenoyl-Sphingadienine (D18:2/22:0)*
1-(1-Enyl-Palmitoyl)-2-Arachidonoyl-Gpc (P-16:0/20:4)*
4-Acetamidophenol
Pantothenate
3-Hydroxycinnamate Sulfate
Levetiracetam
15-Methylpalmitate (I17:0)
Propionylglycine
N1-Methylinosine
Cysteine
Pentadecanoate (15:0)
1-Linoleoyl-Gpe (18:2)*
Triethanolamine
N-Oleoyltaurine
2-Palmitoylglycerol (16:0)
Arachidonoyl Ethanolamide
2,8-Quinolinediol Sulfate
Lidocaine
Choline Phosphate
Trans-Aconitate
Ondansetron
Glycerophosphoglycerol
4-Allylphenol Sulfate
Cotinine N-Oxide
Stearoyl-Arachidonoyl-Glycerol (18:0/20:4) [1]*
Threonate
O-Cresol Sulfate
Sphingomyelin (D18:2/23:1)*
2-Oxindole-3-Acetate
S-Methylcysteine
2-Stearoyl-Gpe (18:0)*
1-Arachidonoyl-Gpa (20:4)
N-Acetylalliin
13-Methylmyristate (I15:0)
2'-O-Methyluridine
5Alpha-Pregnan-3Beta,20Beta-Diol Monosulfate (1)
Epiandrosterone Sulfate
Adenine
Phosphate
Ursocholate
Ethyl Glucuronide
O-Sulfo-L-Tyrosine
Caprate (10:0)
2-Hydroxyphytanate*
Pregnen-Diol Disulfate C21H34O8S2*
Palmitoleoyl-Linoleoyl-Glycerol (16:1/18:2) [1]*
Oleoyl-Oleoyl-Glycerol (18:1/18:1) [1]*
Linoleate (18:2N6)
3-Methylglutaconate
4-Imidazoleacetate
3-Methylhistidine
3-Methoxytyrosine
Thioproline
14-Hdohe/17-Hdohe
Glycochenodeoxycholate Glucuronide (1)
N,O-Didesmethylvenlafaxine Glucuronide
1-Arachidonoyl-Gpc (20:4N6)*
Hypotaurine
Pro-Hydroxy-Pro
1-Linoleoyl-Gpc (18:2)
Pregabalin
Margarate (17:0)
Hydroquinone Sulfate
Arabonate/Xylonate
Indoxyl Glucuronide
4-Vinylguaiacol Sulfate
3-Methoxycatechol Sulfate (2)
15-Hete
Palmitoleate (16:1N7)
Vanillactate
N-Behenoyl-Sphingadienine (D18:2/22:0)*
Propyl 4-Hydroxybenzoate Sulfate
Phosphoethanolamine
N-Acetylglucosamine/N-Acetylgalactosamine
N-Acetyltaurine
1-Palmitoyl-2-Dihomo-Linolenoyl-Gpc (16:0/20:3N3 Or 6)*
N-Acetyl-1-Methylhistidine*
Imidazole Lactate
Comparison of 970 plasma metabolites in patients with early sepsis (n=197) ranked by PLS-DA VIP score
Thyroxine
Salicyluric Glucuronide*
Baclofen
3-Hydroxybutyroylglycine**
O-Desmethyltramadol
Quinine
Clindamycin
Cimetidine
Lamotrigine
Hydantoin-5-Propionic Acid
Oleoylcarnitine (C18:1)
Erythronate*
Chiro-Inositol
Deoxycholate
Gamma-Glutamylalanine
Beta-Sitosterol
Thc Carboxylic Acid
Palmitoyl-Oleoyl-Glycerol (16:0/18:1) [2]*
1-Dihomo-Linoleoylglycerol (20:2)
1-Arachidonoyl-Gpi (20:4)*
Dexpanthenol
1-Oleoyl-Gpi (18:1)*
Beta-Citrylglutamate
1-Linoleoyl-2-Linolenoyl-Gpc (18:2/18:3)*
1-(1-Enyl-Palmitoyl)-2-Arachidonoyl-Gpe (P-16:0/20:4)*
3-Sialyllactose
Suberate (C8-Dc)
1-Docosahexaenoylglycerol (22:6)
Gamma-Glutamylisoleucine*
Promethazine
6-Oxopiperidine-2-Carboxylate
2-Aminophenol Sulfate
Diacylglycerol (14:0/18:1, 16:0/16:1) [2]*
P-Hydroxyatorvastatin Lactone
Phenylacetate
7-Methylguanine
3-Hydroxylaurate
Glycocholate
Hexanoylcarnitine (C6)
Ribonate
Glycine
Dihomo-Linolenoylcarnitine (20:3N3 Or 6)*
Androstenediol (3Alpha, 17Alpha) Monosulfate (2)
Myo-Inositol
Methylsuccinate
C-Glycosyltryptophan
4-Cholesten-3-One
P-Hydroxyatorvastatin
Dimethylarginine (Sdma + Adma)
Cetirizine
1,2,3-Benzenetriol Sulfate (2)
2-Hydroxyhippurate (Salicylurate)
Saccharopine
Sphingomyelin (D18:1/25:0, D19:0/24:1, D20:1/23:0, D19:1/24:0)*
Metronidazole
Pseudoephedrine
Dihomo-Linoleoylcarnitine (C20:2)*
Hexanoylglutamine
Docosahexaenoylcholine
Hydroxybupropion
Rocuronium
Fibrinopeptide A*
3,7-Dimethylurate
Dextromethorphan
Metformin
1-(1-Enyl-Palmitoyl)-Gpe (P-16:0)*
Paraxanthine
Sphingomyelin (D18:1/22:2, D18:2/22:1, D16:1/24:2)*
Malonate
Sphingomyelin (D18:1/19:0, D19:1/18:0)*
3-Methylglutarylcarnitine (2)
Ribulonate/Xylulonate*
1-Palmitoyl-2-Linoleoyl-Gpc (16:0/18:2)
5,6-Dihydrouridine
2-Oleoylglycerol (18:1)
5Alpha-Pregnan-3Beta,20Alpha-Diol Disulfate
Vanillic Alcohol Sulfate
2-Hydroxynervonate*
Linoleoyl-Arachidonoyl-Glycerol (18:2/20:4) [1]*
Sphingadienine
Gamma-Glutamyltryptophan
Campesterol
5Alpha-Androstan-3Alpha,17Beta-Diol Disulfate
3-Phenylpropionate (Hydrocinnamate)
4-Vinylphenol Sulfate
N-Desmethyl Tramadol
Methyl Indole-3-Acetate
1-Oleoyl-2-Arachidonoyl-Gpe (18:1/20:4)*
5Alpha-Pregnan-3Beta-Ol,20-One Sulfate
Nonadecanoate (19:0)
3-Methyladipate
3-Hydroxyoctanoate
Eicosanodioate (C20-Dc)
Ceramide (D18:1/14:0, D16:1/16:0)*
3-Hydroxyisobutyrate
Propionylcarnitine (C3)
Phenylacetylglutamine
Sphinganine
5Alpha-Pregnan-3(Alpha Or Beta),20Beta-Diol Disulfate
Eicosapentaenoate (Epa; 20:5N3)
Trans-Urocanate
Gabapentin
Dimethylglycine
Saccharin
Oleoyl-Arachidonoyl-Glycerol (18:1/20:4) [2]*
Cholesterol
Beta-Alanine
1-Palmitoyl-2-Oleoyl-Gpe (16:0/18:1)
1-Stearoyl-Gpc (18:0)
S-Allylcysteine
Tramadol
2-Hydroxyacetaminophen Sulfate*
1-Ribosyl-Imidazoleacetate*
Myristoyl Dihydrosphingomyelin (D18:0/14:0)*
2'-Deoxyuridine
Cystine
Mannose
1-Stearoyl-2-Linoleoyl-Gpc (18:0/18:2)*
3Beta-Hydroxy-5-Cholestenoate
Spermidine
4-Acetamidobenzoate
1-Stearoyl-Gpi (18:0)
1,3,7-Trimethylurate
Myristate (14:0)
1-Palmitoyl-Gpc (16:0)
Gamma-Glutamyl-Epsilon-Lysine
Dihydroferulic Acid
Pyruvate
Benzoate
Ceramide (D18:2/24:1, D18:1/24:2)*
1-Myristoyl-2-Palmitoyl-Gpc (14:0/16:0)
1-Palmitoyl-Gpi (16:0)
Desmethylnaproxen Sulfate
4-Aminophenol Sulfate (2)
Glycosyl-N-Stearoyl-Sphingosine (D18:1/18:0)
Urea
Cytidine
Heme
Trigonelline (N'-Methylnicotinate)
Pantoprazole
4-Acetamidophenylglucuronide
Maltose
Sphingosine 1-Phosphate
Ibuprofen Acyl Glucuronide
Glycerate
Palmitoyl-Myristoyl-Glycerol (16:0/14:0) [1]*
N6-Acetyllysine
4-Methylbenzenesulfonate
Theophylline
N1-Methyladenosine
Alpha-Cehc
N-Acetyl-3-Methylhistidine*
Hydrochlorothiazide
S-(3-Hydroxypropyl)Mercapturic Acid (Hpma)
Phenylacetylglutamate
Pregnenolone Sulfate
1-Oleoyl-2-Linoleoyl-Gpe (18:1/18:2)*
Hexadecadienoate (16:2N6)
2,3-Dihydroxyisovalerate
Thiamin (Vitamin B1)
1-Palmitoyl-2-Linoleoyl-Gpi (16:0/18:2)
N-Acetylmethionine Sulfoxide
Pipecolate
10-Nonadecenoate (19:1N9)
Beta-Hydroxyisovalerate
Valsartan
Cortisone
Chenodeoxycholate
Glycocholenate Sulfate*
3-Methyl-2-Oxovalerate
Alpha-Cehc Glucuronide*
12-Hete
Dodecanedioate (C12-Dc)
1-Methylnicotinamide
Glucuronate
N-Acetylasparagine
Isoursodeoxycholate
N-Methylalanine
Allopurinol Riboside
Orotidine
5-Hydroxylysine
Lignoceroylcarnitine (C24)*
Sphingomyelin (D18:2/16:0, D18:1/16:1)*
1-Oleoyl-Gpe (18:1)
3-(4-Hydroxyphenyl)Propionate
Atenolol
Eicosenoylcarnitine (C20:1)*
Trazadone
Oleoyl Ethanolamide
N-Stearoyl-Sphingosine (D18:1/18:0)*
Palmitoyl-Linolenoyl-Glycerol (16:0/18:3) [2]*
Ursodeoxycholate
10-Undecenoate (11:1N1)
Homoarginine
Cotinine
Isovalerylcarnitine (C5)
2-Hydroxydecanoate
N-Palmitoyl-Heptadecasphingosine (D17:1/16:0)*
Myristoyl-Linoleoyl-Glycerol (14:0/18:2) [1]*
Quinolinate
1-Stearoyl-2-Arachidonoyl-Gpe (18:0/20:4)
Stearoyl Sphingomyelin (D18:1/18:0)
5-Methylthioadenosine (Mta)
Glycocholate Sulfate
Glycosyl Ceramide (D18:1/23:1, D17:1/24:1)*
Succinimide
17-Methylstearate (I19:0)
Sphingomyelin (D18:1/20:1, D18:2/20:0)*
N-Linoleoyltaurine*
N6-Carbamoylthreonyladenosine
1-Palmitoyl-2-Docosahexaenoyl-Gpe (16:0/22:6)*
Metoprolol
Norbenzoylecgonine*
N-Delta-Acetylornithine
4-Methyl-2-Oxopentanoate
Carboxyibuprofen
Ceramide (D18:1/17:0, D17:1/18:0)*
SAPS II P value is for Pearson’s correlation after adjustment for multiple comparisons
Sphingomyelin (D18:1/18:1, D18:2/18:0)
O-Hydroxyatorvastatin Lactone
3-(Cystein-S-Yl)Acetaminophen*
Androstenediol (3Beta,17Beta) Disulfate (1)
Diacylglycerol (14:0/18:1, 16:0/16:1) [1]*
N-Palmitoyl-Sphingosine (D18:1/16:0)
Glucuronide Of C10H18O2 (8)*
3-Methoxycatechol Sulfate (1)
Sedoheptulose
Suberoylcarnitine (C8-Dc)
1-(1-Enyl-Stearoyl)-2-Oleoyl-Gpe (P-18:0/18:1)
1-Oleoyl-2-Docosahexaenoyl-Gpe (18:1/22:6)*
Arachidoylcarnitine (C20)*
3-Hydroxyoleate*
N-Palmitoylglycine
N1-Methyl-2-Pyridone-5-Carboxamide
Taurodeoxycholate
Metabolite
Prolylglycine
Methyl-4-Hydroxybenzoate Sulfate
Andro Steroid Monosulfate C19H28O6S (1)*
Pyroglutamine*
13-Hode + 9-Hode
1-Stearoyl-2-Oleoyl-Gpc (18:0/18:1)
Glycochenodeoxycholate Sulfate
Octadecenedioate (C18:1-Dc)*
2-Methylcitrate
1-Stearoylglycerol (18:0)
O-Desmethylvenlafaxine
Stearoyl-Arachidonoyl-Glycerol (18:0/20:4) [2]*
Trans-2-Hexenoylglycine
S-1-Pyrroline-5-Carboxylate
Lactosyl-N-Behenoyl-Sphingosine (D18:1/22:0)*
2-Methoxyacetaminophen Glucuronide*
Morphine-3-Glucuronide
N-Acetylthreonine
7-Hydroxyindole Sulfate
Isovalerylglycine
1-Oleoylglycerol (18:1)
10-Heptadecenoate (17:1N7)
N-Acetylglutamate
Urate
Oxaloacetate
Palmitoleoyl-Arachidonoyl-Glycerol (16:1/20:4) [2]*
Alpha-Ketoglutarate
7-Hydroxyoctanoate
P-Cresol-Glucuronide*
Adipoylcarnitine (C6-Dc)
Taurocholenate Sulfate
S-Adenosylhomocysteine (Sah)
Glycosyl Ceramide (D18:1/20:0, D16:1/22:0)*
Phenylacetylcarnitine
P-Cresol Sulfate
5,6-Dihydrothymine
Laurylcarnitine (C12)
Glycosyl-N-(2-Hydroxynervonoyl)-Sphingosine (D18:1/24:1(2Oh))*
Oleoyl-Arachidonoyl-Glycerol (18:1/20:4) [1]*
O-Methylcatechol Sulfate
N2,N2-Dimethylguanosine
Hydroxyasparagine**
1,2-Dioleoyl-Gpc (18:1/18:1)
1-Oleoyl-Gpa (18:1)
Bilirubin (Z,Z)
Linoleoyl Ethanolamide
7-Alpha-Hydroxy-3-Oxo-4-Cholestenoate (7-Hoca)
Oleoyl-Oleoyl-Glycerol (18:1/18:1) [2]*
3-(N-Acetyl-L-Cystein-S-Yl) Acetaminophen
N1-Methyl-4-Pyridone-3-Carboxamide
Butyrylcarnitine (C4)
Tricarballylate
Methionine Sulfone
1-Palmitoleoylglycerol (16:1)*
3-Indoxyl Sulfate
Phenylacetylalanine
3-Hydroxybutyrylcarnitine (1)
Carbamazepine
1-Palmitoyl-2-Linoleoyl-Gpe (16:0/18:2)
Warfarin
Cortisol
5Alpha-Androstan-3Alpha,17Alpha-Diol Monosulfate
Androstenediol (3Alpha, 17Alpha) Monosulfate (3)
1-(1-Enyl-Palmitoyl)-2-Linoleoyl-Gpc (P-16:0/18:2)*
Oxalate (Ethanedioate)
N1,N12-Diacetylspermine
1-Arachidonoyl-Gpe (20:4N6)*
Taurolithocholate
Meclizine
Phytanate
Paroxetine
N-Acetylcarnosine
Octadecenedioylcarnitine (C18:1-Dc)*
1-Palmitoyl-2-Oleoyl-Gpi (16:0/18:1)*
Sphingomyelin (D18:2/24:1, D18:1/24:2)*
N-Acetylglucosaminylasparagine
Cysteinylglycine
Thc Carboxylic Acid Glucuronide
Tryptophan Betaine
N-Ethylglycinexylidide
1-Arachidonylglycerol (20:4)
Glucuronide Of C10H14O2 (4)*
Linolenate [Alpha Or Gamma; (18:3N3 Or 6)]
1,1-Kestotetraose
Azithromycin
2-Methoxyacetaminophen Sulfate*
Diacylglycerol (16:1/18:2 [2], 16:0/18:3 [1])*
1-Palmitoylglycerol (16:0)
Glycosyl-N-Tricosanoyl-Sphingadienine (D18:2/23:0)*
Isobutyrylglycine
3-Ureidopropionate
2-Hydroxybehenate
Theobromine
Sarcosine
N-Acetylserine
1-Palmitoyl-Gpa (16:0)
Palmitoyl Ethanolamide
N-Methylproline
N2,N5-Diacetylornithine
L-Urobilin
21-Hydroxypregnanolone Disulfate
Oleoyl-Linoleoyl-Glycerol (18:1/18:2) [2]
Ciprofloxacin
Androstenediol (3Beta,17Beta) Monosulfate (1)
Palmitoyl-Linoleoyl-Glycerol (16:0/18:2) [2]*
Docosapentaenoate (N3 Dpa; 22:5N3)
Allopurinol
2-Oxoarginine*
1-Linoleoyl-Gpi (18:2)*
N-Methylhydantoin
Tetrahydrocortisone
2-Palmitoleoyl-Gpc (16:1)*
Palmitoleoylcarnitine (C16:1)*
1-(1-Enyl-Oleoyl)-Gpe (P-18:1)*
1-Stearoyl-2-Linoleoyl-Gpe (18:0/18:2)*
1-(1-Enyl-Palmitoyl)-2-Linoleoyl-Gpe (P-16:0/18:2)*
5Alpha-Androstan-3Beta,17Beta-Diol Monosulfate (2)
Oleate/Vaccenate (18:1)
Maleate
7-Methylurate
Gamma-Glutamylvaline
1-Stearoyl-Gpe (18:0)
1-Linolenoyl-Gpc (18:3)*
Diltiazem
Phenylacetylthreonine
1,2-Dilinoleoyl-Gpc (18:2/18:2)
Sphingomyelin (D18:1/20:2, D18:2/20:1, D16:1/22:2)*
N6-Carboxymethyllysine
1-Methylguanidine
Palmitoyl Sphingomyelin (D18:1/16:0)
Salicylate
Palmitoylcarnitine (C16)
Desmethylnaproxen
16A-Hydroxy Dhea 3-Sulfate
Linoleoylcholine*
Gamma-Glutamylphenylalanine
5Alpha-Androstan-3Beta,17Alpha-Diol Disulfate
Dexlansoprazole
Formiminoglutamate
Daidzein Sulfate (2)
Palmitoleoyl-Oleoyl-Glycerol (16:1/18:1) [1]*
Methionine Sulfoxide
7-Ketodeoxycholate
Argininate*
Ofloxacin
Furaneol Sulfate
N-Acetyl-2-Aminooctanoate*
Naproxen
Carbamazepine Glucuronide*
1-Methylimidazoleacetate
5-Acetylamino-6-Amino-3-Methyluracil
Lactosyl-N-Palmitoyl-Sphingosine (D18:1/16:0)
Tiglylcarnitine (C5:1-Dc)
Palmitoyl Dihydrosphingomyelin (D18:0/16:0)*
Laurate (12:0)
Sucralose
5-Methyluridine (Ribothymidine)
Meropenem
1-Methylxanthine
4-Hydroxyhippurate
Sphingomyelin (D18:2/24:2)*
3-Methoxytyramine Sulfate
Oleoyl-Linoleoyl-Glycerol (18:1/18:2) [1]
Oxypurinol
Tauro-Beta-Muricholate
Palmitoylcholine
N-Methyltaurine
Sphingomyelin (D18:1/20:0, D16:1/22:0)*
1-Stearoyl-2-Arachidonoyl-Gpc (18:0/20:4)
Glycerol
5-Hydroxyhexanoate
4-Hydroxyphenylacetatoylcarnitine
Glycochenodeoxycholate
1-Palmitoyl-Gpg (16:0)*
Acisoga
Fluoxetine
Phenyllactate (Pla)
1-Linoleoyl-Gpa (18:2)*
N-Stearoyl-Sphinganine (D18:0/18:0)*
Mannitol/Sorbitol
16-Hydroxypalmitate
1,2-Dioleoyl-Gpe (18:1/18:1)
2-Isopropylmalate
Carotene Diol (3)
Rosuvastatin
Glucuronide Of C12H22O4 (1)*
1-(1-Enyl-Palmitoyl)-2-Palmitoleoyl-Gpc (P-16:0/16:1)*
2-Acetamidophenol Sulfate
Caprylate (8:0)
Xanthurenate
Guanosine
Gamma-Cehc
3-Phosphoglycerate
Gamma-Tocopherol/Beta-Tocopherol
Theanine
Etiocholanolone Glucuronide
Rivaroxaban
Glycocholate Glucuronide (1)
N-Palmitoylserine
Gamma-Glutamyl-Alpha-Lysine
Norcotinine
Sphingomyelin (D18:0/20:0, D16:0/22:0)*
2-Palmitoleoylglycerol (16:1)*
Tricosanoyl Sphingomyelin (D18:1/23:0)*
Taurolithocholate 3-Sulfate
7-Methylxanthine
Nonenedioate (C9:1-Dc)*
Cefazolin
1-Stearoyl-2-Oleoyl-Gpi (18:0/18:1)*
9,10-Dihome
Dopamine 4-Sulfate
Xanthosine
N-Acetylkynurenine (2)
1,5-Anhydroglucitol (1,5-Ag)
Linoleoyl-Arachidonoyl-Glycerol (18:2/20:4) [2]*
Myristoleoylcarnitine (C14:1)*
3-Methyl-2-Oxobutyrate
4-Hydroxychlorothalonil
N2-Acetyllysine
Olmesartan
Gamma-Glutamylglutamate
Androstenediol (3Beta,17Beta) Disulfate (2)
Diphenhydramine
Eicosenoate (20:1)
Genistein Sulfate*
Octadecadienedioate (C18:2-Dc)*
17Alpha-Hydroxypregnanolone Glucuronide
21-Hydroxypregnenolone Monosulfate (2)
Dopamine 3-O-Sulfate
Doxycycline
Isobutyrylcarnitine (C4)
Carotene Diol (1)
Sphingomyelin (D18:2/23:0, D18:1/23:1, D17:1/24:1)*
Isoleucine
N-Acetyl-Cadaverine
Ceramide (D18:1/20:0, D16:1/22:0, D20:1/18:0)*
Furosemide
N-Palmitoyltaurine
Margaroylcarnitine (C17)*
Glycolithocholate
N-Formylanthranilic Acid
1-Palmitoyl-2-Palmitoleoyl-Gpc (16:0/16:1)*
Atorvastatin Lactone
Ribitol
2-Hydroxybutyrate/2-Hydroxyisobutyrate
1,2-Dipalmitoyl-Gpc (16:0/16:0)
1-Palmitoyl-2-Docosahexaenoyl-Gpc (16:0/22:6)
Sucrose
1-Palmitoyl-2-Oleoyl-Gpc (16:0/18:1)
Glutarylcarnitine (C5-Dc)
1-Stearoyl-2-Arachidonoyl-Gpi (18:0/20:4)
Arachidonoylcholine
Pseudouridine
2-Palmitoyl-Gpc (16:0)*
Cystathionine
3-Hydroxybutyrylcarnitine (2)
Aripiprazole
1-(1-Enyl-Stearoyl)-Gpe (P-18:0)*
Metabolite comparisons include Group 1 relative to all other patients and association with severity of illness (SAPS II score).
5Alpha-Androstan-3Beta,17Beta-Diol Disulfate
Phenol Glucuronide
21-Hydroxypregnenolone Monosulfate (1)
1-Dihomo-Linolenylglycerol (20:3)
Glucuronide Of C10H18O2 (7)*
1-Linoleoyl-Gpg (18:2)*
N-Acetyltryptophan
Hexadecenedioate (C16:1-Dc)*
Benzoylecgonine
5Alpha-Androstan-3Alpha,17Beta-Diol Monosulfate (2)
Gluconate
1-(1-Enyl-Palmitoyl)-2-Palmitoyl-Gpc (P-16:0/16:0)*
1-(1-Enyl-Palmitoyl)-2-Oleoyl-Gpe (P-16:0/18:1)*
Octadecanedioate (C18-Dc)
Caffeine
Ergothioneine
Succinate
Sphingomyelin (D18:1/21:0, D17:1/22:0, D16:1/23:0)*
2-Methoxyresorcinol Sulfate
Acetoacetate
Escitalopram
Vanillylmandelate (Vma)
Glycohyocholate
Glycosyl Ceramide (D18:2/24:1, D18:1/24:2)*
Gamma-Glutamylglycine
Erythritol
1,7-Dimethylurate
Stearoylcholine*
Pimelate (C7-Dc)
2-Hydroxy-3-Methylvalerate
N-Stearoyltaurine
Behenoyl Dihydrosphingomyelin (D18:0/22:0)*
N-Acetylcitrulline
Guanidinosuccinate
